# Supplementary material for: Protein sequence editing defines distinct and overlapping functions of SKN-1A/Nrf1 and SKN-1C/Nrf2
Source: PLoS Genet. 2025 Jul 7;21(7):e1011780. doi: 10.1371/journal.pgen.1011780 (PMC12251208; doi:10.1371/journal.pgen.1011780)
Supplement: S1 Table — (XLSX) [file pgen.1011780.s009.xlsx]

## Sheet: sample ID information
	sample ID information
	BEJ1	control		Column headers
	BEJ2	SKN-1t[NNNN]		gene_id	Wombase gene ID
	BEJ3	SKN-1t[DNDD]		gene_name	Wormbase gene name
	BEJ4	SKN-1t[NDNN]		gene_type	Gene type
	BEJ5	control		gene_length	Gene length (bp)
	BEJ6	SKN-1t[NNNN]		logFC	log fold-change, transgenic Vs WT
	BEJ7	SKN-1t[DNDD]		logCPM	log counts per million
	BEJ8	SKN-1t[NDNN]		PValue	P-value
	BEJ9	control		FDR	False discovery rate
	BEJ10	SKN-1t[NNNN]		is.sig	differentially expressed genes, cutoff of FDR < 0.01 and |FC| > 2, 1 for up-regulation, -1 for down-regulation and 0 for no significant difference
	BEJ11	SKN-1t[DNDD]		is.sig2	differentially expressed genes, cutoff of FDR < 0.05 and |FC| > 1.5, 1 for up-regulation, -1 for down-regulation and 0 for no significant difference
	BEJ12	SKN-1t[NDNN]
	BEJ13	control
	BEJ14	SKN-1t[NNNN]
	BEJ15	SKN-1t[DNDD]
	BEJ16	SKN-1t[NDNN]

## Sheet: NNNN_vs_control
gene_id	gene_name	gene_type	gene_length	logFC	logCPM	PValue	FDR	is.sig	is.sig2	CPM.TMMnormalized.BEJ1	CPM.TMMnormalized.BEJ2	CPM.TMMnormalized.BEJ5	CPM.TMMnormalized.BEJ6	CPM.TMMnormalized.BEJ9	CPM.TMMnormalized.BEJ10	CPM.TMMnormalized.BEJ13	CPM.TMMnormalized.BEJ14	FPKM.TMMnormalized.BEJ1	FPKM.TMMnormalized.BEJ2	FPKM.TMMnormalized.BEJ5	FPKM.TMMnormalized.BEJ6	FPKM.TMMnormalized.BEJ9	FPKM.TMMnormalized.BEJ10	FPKM.TMMnormalized.BEJ13	FPKM.TMMnormalized.BEJ14
WBGene00000003	aat-2	protein_coding	1738	3.8464	8.48999	2.01829e-07	2.40024e-05	1	1	45.4522	708.614	38.753	782.877	62.4837	767.049	40.2255	430.181	26.152	407.718	22.2975	450.447	35.9515	441.34	23.1447	247.515
WBGene00000007	aat-6	protein_coding	1763	-0.684441	5.79246	0.00236599	0.010249	0	-1	58.5323	51.9895	61.2483	44.9684	85.0119	36.0117	68.1706	36.8704	33.2004	29.4892	34.7409	25.5068	48.22	20.4264	38.6674	20.9134
WBGene00000022	abt-4	protein_coding	5546	-0.57175	7.28355	0.000363657	0.00256554	0	0	179.34	134.276	191.31	136.378	207.584	110.847	166.519	119.559	32.3367	24.2114	34.4952	24.5904	37.4294	19.9869	30.0251	21.5577
WBGene00000024	abu-1	protein_coding	1405	-4.30321	1.21158	0.00290592	0.0119722	0	-1	1.08036	0.568968	3.70226	0.0387659	8.81032	0	3.52366	0.239678	0.768938	0.404959	2.63506	0.0275914	6.27069	0	2.50794	0.170589
WBGene00000027	abu-4	protein_coding	1060	-7.00594	-0.0493301	3.38883e-05	0.000496981	-1	-1	0.810269	0	1.04629	0	3.47776	0.0342969	1.77927	0	0.764405	0	0.987067	0	3.2809	0.0323555	1.67856	0
WBGene00000029	abu-6	protein_coding	1174	-2.68017	0.796353	0.0508308	0.108615	0	0	0.424427	1.45798	3.2596	0.0775318	5.52577	0	2.33748	0.239678	0.361522	1.24189	2.77649	0.0660407	4.70679	0	1.99104	0.204155
WBGene00000030	abu-7	protein_coding	1317	-3.78741	1.19811	0.0129348	0.0378836	0	-1	0.578764	0.746771	5.19121	0	7.4965	0	3.34922	0.439409	0.439456	0.567024	3.9417	0	5.6921	0	2.54307	0.333644
WBGene00000031	abu-8	protein_coding	1617	-3.2013	3.09239	0.0213932	0.0560942	0	0	4.66869	4.87179	14.1249	0.0387659	30.0246	0.137187	12.2456	1.5579	2.88726	3.01286	8.73527	0.023974	18.5681	0.0848407	7.57303	0.963453
WBGene00000054	acr-15	protein_coding	1506	0.86249	2.7994	0.000490255	0.00318952	0	1	4.01276	10.2059	5.2717	9.03246	4.98479	8.98578	5.26804	7.31016	2.66452	6.7768	3.50046	5.99765	3.30995	5.96665	3.49804	4.85403
WBGene00000055	acr-16	protein_coding	1822	0.735995	4.41753	0.000497771	0.00322992	0	1	19.8709	28.1284	15.8151	28.0665	14.027	27.7119	14.1993	22.5297	10.9061	15.4382	8.68007	15.4042	7.69866	15.2096	7.79325	12.3654
WBGene00000056	acr-17	protein_coding	2335	0.539264	-0.243111	0.113446	0.199987	0	0	0.848853	0.71121	0.563388	1.31804	0.502343	0.788828	0.593091	0.838871	0.363535	0.304587	0.241279	0.564471	0.215136	0.337828	0.254	0.35926
WBGene00000057	acr-18	protein_coding	1617	0.0351502	1.69124	0.902907	0.935907	0	0	4.3986	2.27587	3.01815	3.21757	2.04801	3.56687	3.00034	3.715	2.72022	1.40747	1.86651	1.98984	1.26655	2.20586	1.8555	2.29747
WBGene00000062	acr-23	protein_coding	1692	0.753566	2.06718	0.00418097	0.0157767	0	1	3.74267	5.4052	2.93766	5.69859	2.74356	5.52179	2.8259	4.03457	2.21198	3.19456	1.73621	3.36796	1.62149	3.26347	1.67016	2.3845
WBGene00000063	act-1	protein_coding	1461	0.244538	8.66673	0.0763494	0.147649	0	0	377.855	473.061	411.555	459.647	400.87	453.301	297.592	376.653	258.628	323.793	281.694	314.611	274.38	310.268	203.691	257.805
WBGene00000064	act-2	protein_coding	1349	0.0666381	7.82557	0.710961	0.793871	0	0	199.596	188.862	239.56	198.869	253.567	226.977	193.417	313.338	147.959	140.001	177.584	147.42	187.967	168.255	143.378	232.275
WBGene00000065	act-3	protein_coding	1558	0.385996	8.66529	0.00371492	0.0143683	0	0	360.029	494.042	375.9	472.014	376.448	450.146	295.359	423.35	231.084	317.1	241.271	302.961	241.623	288.926	189.576	271.727
WBGene00000069	acy-2	protein_coding	3343	1.16156	0.211624	0.00280169	0.0116274	0	1	0.887437	1.56466	0.60363	1.04668	0.618268	1.57766	0.558203	1.79758	0.265461	0.468041	0.180565	0.313096	0.184944	0.471928	0.166977	0.537715
WBGene00000071	acy-4	protein_coding	3265	0.0855552	3.72739	0.681208	0.771175	0	0	12.2698	14.9354	11.6299	15.6227	17.3888	13.4101	9.83833	10.2662	3.75797	4.5744	3.562	4.78489	5.32582	4.10722	3.01327	3.14431
WBGene00000073	add-2	protein_coding	2075	-0.260376	5.11592	0.122138	0.21123	0	0	32.9509	34.8493	39.0347	37.4866	42.8537	30.0783	36.039	23.5283	15.88	16.7948	18.8119	18.0658	20.6524	14.4956	17.3682	11.339
WBGene00000097	aip-1	protein_coding	1059	0.705913	4.70748	0.000129986	0.00123047	0	1	20.4111	33.2135	22.4953	32.4471	17.8525	35.5658	18.4556	27.9624	19.2739	31.3631	21.242	30.6393	16.8579	33.5844	17.4274	26.4045
WBGene00000098	air-1	protein_coding	1421	0.0663319	5.75644	0.795252	0.859575	0	0	58.1464	38.9388	54.89	43.1465	40.342	53.8461	57.5647	85.0056	40.9194	27.4024	38.6278	30.3634	28.3899	37.8931	40.51	59.821
WBGene00000102	akt-1	protein_coding	2429	-0.447764	6.16397	0.0177636	0.0486062	0	0	87.1232	48.3978	90.9871	54.9313	69.0915	62.0773	83.4165	77.0164	35.8679	19.925	37.4587	22.6148	28.4444	25.5567	34.3419	31.707
WBGene00000110	alh-4	protein_coding	2276	-0.736831	7.87353	6.63999e-05	0.000771504	0	-1	253.46	185.021	293.163	191.814	329.653	159.309	295.883	167.215	111.362	81.2923	128.806	84.2767	144.839	69.9951	130.001	73.4688
WBGene00000111	alh-5	protein_coding	1388	1.01462	5.67613	2.09139e-05	0.000366078	1	1	33.7612	76.6685	37.7067	77.338	29.986	59.1278	33.7713	60.0792	24.3236	55.2366	27.1662	55.719	21.6038	42.5993	24.3309	43.2847
WBGene00000139	amx-3	protein_coding	1483	-0.894383	4.39875	2.43167e-05	0.000400253	0	-1	27.6263	16.429	29.94	15.5451	23.7647	13.1014	28.0148	13.7415	18.6287	11.0782	20.1888	10.4822	16.0247	8.83439	18.8906	9.26602
WBGene00000142	aos-1	protein_coding	1242	0.442366	5.56251	0.000101307	0.00103069	0	0	40.745	52.3451	38.5116	52.1401	40.1874	58.5104	40.5744	54.4467	32.8059	42.1458	31.0077	41.9808	32.357	47.1098	32.6686	43.838
WBGene00000144	apc-10	protein_coding	788	0.678262	2.15055	0.086698	0.162445	0	0	2.73948	3.12932	2.45476	3.76029	3.82553	6.37921	4.39585	8.22893	3.4765	3.97122	3.11518	4.77195	4.85474	8.09545	5.57849	10.4428
WBGene00000146	ape-1	protein_coding	2744	0.273744	6.03313	0.0168251	0.0465147	0	0	67.3295	75.8506	61.0873	72.6085	53.7507	72.8122	54.7388	65.1124	24.537	27.6423	22.2621	26.4608	19.5884	26.5351	19.9485	23.729
WBGene00000159	aps-1	protein_coding	615	-0.121661	6.05119	0.143205	0.238624	0	0	70.9564	60.2395	71.51	64.2351	65.3432	70.1371	68.3101	59.1604	115.376	97.9504	116.276	104.447	106.249	114.044	111.073	96.1958
WBGene00000168	apx-1	protein_coding	2771	1.16709	1.47843	0.0316053	0.0761972	0	0	1.65912	2.20475	0.885323	3.1788	1.50703	2.74375	2.61658	6.9107	0.598745	0.795652	0.319496	1.14717	0.543857	0.990165	0.944272	2.49394
WBGene00000172	aqp-4	protein_coding	1076	-0.423254	6.59432	0.0559339	0.116876	0	0	73.7731	95.0888	112.919	88.9677	141.12	71.7147	114.641	74.1802	68.5623	88.3725	104.943	82.6838	131.152	66.6494	106.544	68.9407
WBGene00000174	aqp-6	protein_coding	1115	-3.02967	2.01604	1.3341e-06	6.87919e-05	-1	-1	5.94197	0.924573	9.89952	0.85285	5.48713	0.720234	7.01243	0.95871	5.32912	0.829214	8.8785	0.764888	4.92119	0.64595	6.28917	0.85983
WBGene00000200	arx-2	protein_coding	1526	-0.407355	6.70763	0.00034982	0.00249027	0	0	114.479	94.022	129.901	88.9677	113.066	85.1591	118.932	91.0375	75.0193	61.6134	85.1252	58.3013	74.0929	55.8054	77.9372	59.6576
WBGene00000214	asp-1	protein_coding	1365	-0.544769	12.6789	0.00163924	0.0077509	0	0	6248.83	5293.96	8898.63	5961.27	8606.33	4887.75	7369.99	5192.41	4577.9	3878.36	6519.14	4367.23	6305	3580.77	5399.26	3803.97
WBGene00000215	asp-2	protein_coding	1381	-1.08637	11.1196	2.01808e-06	8.70727e-05	-1	-1	2643.29	1530.6	3334.45	1513.19	3081.49	1255.23	3041.82	1399.92	1914.04	1108.32	2414.52	1095.72	2231.34	908.929	2202.62	1013.7
WBGene00000218	asp-5	protein_coding	1252	-0.500667	11.114	0.00091355	0.00502595	0	0	2224.81	1897.79	2828.93	2066.57	2641.2	1718.68	2693.33	1659.17	1777	1515.81	2259.53	1650.62	2109.59	1372.75	2151.22	1325.21
WBGene00000219	asp-6	protein_coding	1275	-0.582852	11.2659	0.00102357	0.00546421	0	0	2743.18	1904.34	3502.06	2310.06	2852.81	1688.5	2714.54	1983.69	2151.52	1493.6	2746.71	1811.81	2237.49	1324.32	2129.05	1555.84
WBGene00000226	atl-1	protein_coding	7785	0.753759	4.89186	0.00609094	0.0211843	0	1	25.5428	33.0001	17.304	28.8031	23.0691	33.6109	22.2584	53.3282	3.28102	4.23894	2.22274	3.69982	2.96328	4.31739	2.85913	6.85013
WBGene00000228	atn-1	protein_coding	3246	0.54171	7.78615	5.70581e-05	0.000698517	0	0	183.005	254.186	174.61	272.796	192.397	247.04	168.822	272.393	56.3786	78.3076	53.7923	84.0406	59.2721	76.106	52.0091	83.9167
WBGene00000233	avr-15	protein_coding	2532	0.390795	2.68728	0.235871	0.349204	0	0	3.434	8.2856	4.06444	8.4122	8.77168	6.75648	5.75647	5.43269	1.35624	3.27235	1.60523	3.32235	3.46433	2.66844	2.27349	2.14561
WBGene00000244	bbs-8	protein_coding	1710	0.494948	1.32005	0.107881	0.192503	0	0	2.39222	3.30713	2.13282	3.48893	1.6616	2.81234	1.84905	1.71769	1.39896	1.93399	1.24727	2.04031	0.971693	1.64464	1.08131	1.0045
WBGene00000249	bir-1	protein_coding	567	0.427581	3.88366	0.00729254	0.0243291	0	0	12.347	15.9667	12.1531	13.917	12.404	17.2513	13.1876	20.2527	21.7759	28.1599	21.434	24.5449	21.8766	30.4256	23.2585	35.7191
WBGene00000250	bir-2	protein_coding	1044	1.1999	1.02942	0.0320959	0.0769345	0	0	0.926022	1.56466	1.04629	1.7057	1.04333	2.1264	1.74439	5.59248	0.886994	1.49872	1.00219	1.63381	0.999356	2.03679	1.67087	5.35678
WBGene00000257	bmk-1	protein_coding	3060	0.911297	4.18946	0.0378889	0.0869331	0	0	14.3148	15.3621	10.141	13.7231	10.9743	21.4012	15.0017	44.4602	4.67802	5.02031	3.31404	4.48468	3.58636	6.99387	4.90252	14.5295
WBGene00000285	cal-1	protein_coding	796	1.04706	2.88913	0.000385581	0.00268486	1	1	4.28285	9.74358	5.7546	12.7152	4.48244	9.36304	4.60518	7.70963	5.38046	12.2407	7.2294	15.9739	5.63121	11.7626	5.7854	9.68546
WBGene00000298	cat-4	protein_coding	894	1.50054	6.84841	1.61023e-06	7.69864e-05	1	1	51.0469	152.626	62.6165	179.951	68.6664	149.157	58.2276	198.972	57.0995	170.722	70.0408	201.288	76.8081	166.842	65.1315	222.564
WBGene00000302	cav-2	protein_coding	1233	-0.119879	4.00991	0.530993	0.64211	0	0	13.8132	13.1574	15.8956	16.0103	23.1851	17.5257	13.9202	14.7801	11.2029	10.671	12.8918	12.9848	18.8038	14.2139	11.2897	11.9871
WBGene00000373	cyp-14A5	protein_coding	1767	0.76066	4.90553	0.00180869	0.00835126	0	1	23.2663	45.9442	25.9561	36.9439	21.2143	39.9558	18.3509	27.523	13.1671	26.0012	14.6893	20.9077	12.0058	22.6122	10.3854	15.5761
WBGene00000387	cdc-25.2	protein_coding	2476	0.56661	2.79445	0.0269542	0.0672526	0	0	7.63968	9.17461	5.39242	8.21837	3.78689	8.02546	5.30293	7.35011	3.08549	3.70542	2.17788	3.31921	1.52944	3.2413	2.14173	2.96854
WBGene00000412	cdr-1	protein_coding	946	-0.120595	2.13416	0.715484	0.797662	0	0	3.6655	2.8804	3.78274	2.75238	4.55973	4.3214	5.9658	6.59113	3.87474	3.04482	3.99867	2.90949	4.82001	4.56808	6.30634	6.96737
WBGene00000453	ceh-32	protein_coding	1862	0.481005	0.671452	0.396656	0.517181	0	0	0.463011	1.5291	0.724355	1.24051	2.55036	1.44047	1.32573	2.87613	0.248663	0.821215	0.38902	0.666224	1.36969	0.773613	0.711994	1.54465
WBGene00000455	ceh-34	protein_coding	1093	0.72303	-1.10186	0.149433	0.246248	0	0	0.192921	0.426726	0.120726	0.503957	0.540985	0.65164	0.313989	0.359516	0.176506	0.390417	0.110454	0.461077	0.494954	0.596194	0.287273	0.328926
WBGene00000477	cft-1	protein_coding	3858	1.14643	1.31011	0.00401903	0.0153019	0	1	1.2347	3.41381	1.08653	2.82991	1.6616	2.50367	1.9886	4.51393	0.320035	0.884865	0.281631	0.733518	0.430688	0.648955	0.515448	1.17002
WBGene00000478	cfz-2	protein_coding	2075	-0.0624403	1.03865	0.793207	0.858173	0	0	2.39222	1.88471	2.17307	2.40349	1.8548	1.78344	1.67461	1.67774	1.15288	0.908292	1.04726	1.15831	0.893882	0.859487	0.807041	0.808551
WBGene00000480	cgp-1	protein_coding	2476	-1.10078	6.23151	3.17589e-05	0.000478649	-1	-1	88.3193	39.9344	111.068	46.2865	119.48	48.6672	90.708	56.0845	35.6702	16.1286	44.8578	18.6941	48.2554	19.6556	36.6349	22.6513
WBGene00000488	che-7	protein_coding	1753	0.0118913	0.80166	0.972226	0.982361	0	0	1.92921	2.13363	1.40847	1.86076	2.08666	1.81773	1.22107	0.878818	1.10052	1.21713	0.803462	1.06147	1.19033	1.03693	0.69656	0.501322
WBGene00000490	che-11	protein_coding	4314	0.107826	1.09103	0.681428	0.771362	0	0	2.46939	2.77372	1.7304	2.13212	1.93209	2.05781	1.77927	1.5579	0.572413	0.642958	0.401114	0.494234	0.447865	0.477008	0.412442	0.361127
WBGene00000491	che-12	protein_coding	4298	0.578594	1.5756	0.100623	0.182122	0	0	3.12532	4.80067	2.05234	3.48893	1.97073	3.73836	2.16304	1.87747	0.727158	1.11695	0.477511	0.811757	0.458523	0.86979	0.503266	0.436825
WBGene00000498	chk-1	protein_coding	1789	0.749267	3.09933	0.0385859	0.0880328	0	0	7.331	8.32116	5.15097	6.74527	5.178	10.1862	7.6753	17.3766	4.09782	4.65129	2.87925	3.77041	2.89435	5.69378	4.29027	9.71303
WBGene00000499	chk-2	protein_coding	1853	1.64287	0.583833	0.0828158	0.156815	0	0	0.192921	0.889013	0.20121	0.85285	1.23654	1.57766	1.11641	5.3528	0.104113	0.479769	0.108586	0.460254	0.667316	0.851406	0.602486	2.88872
WBGene00000514	ckb-4	protein_coding	1366	-0.172202	5.18682	0.23422	0.347268	0	0	42.8671	37.3385	42.3748	39.7351	33.7729	31.7246	35.0621	27.9224	31.3815	27.3342	31.0211	29.0886	24.7239	23.2244	25.6677	20.441
WBGene00000533	clh-6	protein_coding	2660	-0.24586	4.98188	0.00913819	0.0290224	0	0	32.295	30.831	35.5337	29.1132	35.8209	26.9573	33.1782	28.4817	12.141	11.5906	13.3585	10.9448	13.4665	10.1343	12.473	10.7074
WBGene00000534	cpi-2	protein_coding	1526	-1.17324	7.48805	3.56212e-06	0.000120277	-1	-1	236.714	107.642	289.943	128.276	238.111	104.4	229.84	100.704	155.121	70.5384	190.002	84.0605	156.036	68.4139	150.616	65.9925
WBGene00000539	cln-3.1	protein_coding	1446	-0.28953	5.62119	0.165517	0.26603	0	0	58.8024	53.4119	54.6083	55.9392	52.3982	37.5208	50.4476	30.0396	40.6655	36.9377	37.7651	38.6855	36.2367	25.948	34.8877	20.7743
WBGene00000541	cln-3.3	protein_coding	1471	-0.636865	5.58789	0.000516368	0.00331713	0	-1	57.6063	43.8461	62.697	41.1306	57.8854	35.0171	55.6459	30.3592	39.1613	29.807	42.622	27.961	39.351	23.805	37.8286	20.6384
WBGene00000552	cmd-1	protein_coding	1470	-0.143995	8.9102	0.117075	0.204347	0	0	525.286	439.563	560.047	473.991	466.638	438.657	468.088	475.96	357.337	299.023	380.985	322.443	317.441	298.406	318.427	323.782
WBGene00000554	cnb-1	protein_coding	1154	-0.218651	6.46013	0.0794965	0.15195	0	0	93.451	88.4745	105.072	90.9836	89.6875	79.1571	90.2894	66.6303	80.9801	76.6677	91.0501	78.8419	77.7188	68.5937	78.2404	57.7386
WBGene00000556	cnc-2	protein_coding	360	-0.438092	0.377595	0.223674	0.335534	0	0	1.2347	0.568968	1.97186	1.24051	1.04333	1.23469	1.39551	1.1185	3.42971	1.58047	5.47738	3.44586	2.89813	3.42969	3.87641	3.10693
WBGene00000557	cnc-3	protein_coding	441	1.00097	4.14352	0.0237237	0.0609901	0	0	19.6008	14.971	10.5434	25.0815	5.44849	26.9916	11.3036	26.8439	44.4462	33.9478	23.9079	56.8742	12.3548	61.2055	25.6318	60.8705
WBGene00000558	cnc-4	protein_coding	435	-2.52441	4.01695	5.53079e-05	0.000682962	-1	-1	21.6458	3.76941	42.4955	2.90744	25.6968	6.48211	20.0604	5.91205	49.7604	8.66532	97.6908	6.68378	59.073	14.9014	46.1159	13.5909
WBGene00000562	cng-1	protein_coding	2799	0.739407	1.43132	0.0510156	0.108845	0	0	1.62054	3.44937	1.7304	3.4114	3.24591	3.77265	1.25596	2.47667	0.57897	1.23236	0.618222	1.21879	1.15967	1.34786	0.448716	0.88484
WBGene00000592	coh-3	protein_coding	2063	1.91232	1.70062	0.0293457	0.0717768	0	0	0.617348	2.06251	0.684113	1.86076	2.20258	3.73836	1.81416	12.4632	0.299248	0.999762	0.331611	0.90197	1.06766	1.8121	0.87938	6.04131
WBGene00000599	col-10	protein_coding	961	1.07595	8.05666	0.0021643	0.00957461	1	1	156.035	504.319	204.952	386.341	177.443	343.689	146.703	209.918	162.367	524.786	213.27	402.02	184.644	357.637	152.656	218.437
WBGene00000601	col-12	protein_coding	1084	-2.47669	7.59583	2.71236e-05	0.000430811	-1	-1	199.866	87.7989	362.822	50.5895	418.413	56.6584	330.387	40.5055	184.379	80.9953	334.706	46.6693	385.99	52.2679	304.785	37.3667
WBGene00000602	col-13	protein_coding	951	-1.418	7.02273	0.00683227	0.0231742	0	-1	93.6825	112.158	191.713	69.1584	278.066	65.6785	193.138	36.0715	98.5095	117.937	201.591	72.7217	292.393	69.0625	203.09	37.93
WBGene00000620	col-43	protein_coding	1022	0.151084	2.19859	0.688169	0.77589	0	0	5.90339	3.55605	4.62783	5.62106	1.6616	5.31601	4.91917	4.51393	5.77631	3.4795	4.52821	5.50005	1.62583	5.20158	4.81327	4.41676
WBGene00000712	col-139	protein_coding	1029	-7.43904	8.4316	0.000144963	0.00132016	-1	-1	174.825	0.568968	525.56	0.503957	1294.65	6.44781	750.749	8.30882	169.898	0.552933	510.748	0.489754	1258.17	6.26609	729.59	8.07466
WBGene00000713	col-140	protein_coding	969	-7.27584	7.791	4.35341e-05	0.000579581	-1	-1	137.784	0.746771	407.369	0.465191	764.179	5.31601	450.575	4.79355	142.192	0.770661	420.402	0.480073	788.627	5.48608	464.989	4.9469
WBGene00000714	col-141	protein_coding	1011	0.699518	0.946448	0.246651	0.361123	0	0	0.7331	2.27587	0.482904	1.62817	2.20258	3.87554	2.19793	1.35817	0.725124	2.25111	0.477649	1.61045	2.17862	3.83338	2.17401	1.3434
WBGene00000715	col-142	protein_coding	1045	1.29067	4.78043	0.070288	0.138636	0	0	5.98056	51.5983	3.46081	38.9597	30.527	37.9323	23.5841	27.1635	5.72302	49.3764	3.31178	37.282	29.2124	36.2989	22.5685	25.9937
WBGene00000717	col-144	protein_coding	953	0.313558	8.56508	0.248167	0.363003	0	0	293.124	602.786	414.13	431.154	359.021	397.192	284.474	247.467	307.581	632.514	434.554	452.418	376.727	416.781	298.504	259.672
WBGene00000718	col-145	protein_coding	901	-2.15347	7.7595	0.000133969	0.00125035	-1	-1	240.804	122.328	418.355	76.5239	436.536	75.8989	319.292	43.2218	267.263	135.769	464.324	84.9322	484.502	84.2386	354.375	47.971
WBGene00000719	col-146	protein_coding	939	0.341672	7.15176	0.623789	0.723002	0	0	29.9414	252.693	55.2522	166.034	282.703	149.191	133.585	67.5491	31.8864	269.109	58.8416	176.82	301.068	158.883	142.263	71.9373
WBGene00000720	col-147	protein_coding	1178	2.54468	8.92464	0.000688951	0.00412263	1	1	100.821	1163.11	57.9484	931.118	249.471	812.63	160.414	411.366	85.5863	987.362	49.1922	790.423	211.775	689.838	136.175	349.208
WBGene00000721	col-148	protein_coding	888	-4.14711	0.227338	0.000642927	0.00390502	-1	-1	2.1993	0.071121	1.00605	0.0387659	0.772835	0.0685937	4.29119	0.279624	2.47669	0.0800912	1.13294	0.0436553	0.87031	0.0772452	4.83242	0.314892
WBGene00000722	col-149	protein_coding	1048	2.91639	8.13401	2.46209e-06	9.8258e-05	1	1	79.9851	543.72	37.9482	583.078	76.1629	488.456	68.659	368.704	76.3217	518.817	36.2101	556.372	72.6745	466.084	65.5143	351.817
WBGene00000723	col-150	protein_coding	982	-0.889741	4.75093	0.102957	0.185612	0	0	13.3501	30.0842	29.8998	17.4059	64.068	18.4517	32.2362	9.30748	13.5949	30.6356	30.4478	17.7249	65.2424	18.7899	32.8271	9.47808
WBGene00000725	col-152	protein_coding	885	-4.79958	1.18631	2.09664e-06	8.93726e-05	-1	-1	2.97099	0.142242	6.5192	0.0775318	3.55504	0.137187	4.01209	0.239678	3.35705	0.160725	7.36633	0.0876066	4.017	0.155014	4.53343	0.270822
WBGene00000726	col-153	protein_coding	1295	0.808312	6.81097	0.00921349	0.0291634	0	1	120.614	117.207	84.2264	160.53	54.253	161.675	67.1937	131.942	93.1385	90.5077	65.0397	123.961	41.8942	124.846	51.887	101.886
WBGene00000727	col-154	protein_coding	1103	-2.79499	7.89854	3.10388e-06	0.000112056	-1	-1	332.442	91.0349	532.16	45.6662	414.394	51.8225	389.068	51.7703	301.398	82.5339	482.466	41.4018	375.697	46.9833	352.736	46.9359
WBGene00000728	col-155	protein_coding	958	-2.57492	7.30593	9.9159e-06	0.000230052	-1	-1	195.545	71.0855	314.209	33.9202	304.227	40.4703	269.542	36.3111	204.118	74.2019	327.985	35.4073	317.564	42.2446	281.36	37.9031
WBGene00000729	col-156	protein_coding	982	-1.96036	5.70333	0.00115163	0.00598089	-1	-1	44.0246	34.9204	106.36	15.9716	105.376	23.3219	75.497	10.7855	44.8316	35.5605	108.309	16.2643	107.308	23.7493	76.8808	10.9832
WBGene00000730	col-157	protein_coding	922	-2.39916	7.32786	1.3815e-05	0.000278107	-1	-1	246.515	52.9496	324.833	27.8727	238.883	52.92	269.752	70.9845	267.37	57.4291	352.314	30.2307	259.093	57.397	292.572	76.9897
WBGene00000731	col-158	protein_coding	1216	1.73823	-0.63247	0.0437365	0.0969243	0	0	0.0385842	1.20906	0.241452	0.85285	0.0772835	1.02891	0.662866	0.399463	0.0317305	0.99429	0.198562	0.701357	0.0635555	0.846139	0.54512	0.328505
WBGene00000732	col-159	protein_coding	1038	-2.0009	8.69141	0.000215333	0.00175339	-1	-1	398.614	243.874	716.589	160.956	894.286	158.932	636.212	97.1892	384.021	234.946	690.355	155.064	861.547	153.113	612.921	93.6312
WBGene00000733	col-160	protein_coding	1122	0.776376	8.95736	0.122814	0.21212	0	0	156.613	898.827	280.728	712.323	650.805	588.363	377.52	310.902	139.584	801.094	250.203	634.869	580.04	524.387	336.47	277.096
WBGene00000734	col-161	protein_coding	937	-3.11403	9.14343	1.92688e-06	8.53374e-05	-1	-1	658.594	163.649	1184.68	84.3546	1226.95	113.077	985.019	107.256	702.875	174.653	1264.34	90.0263	1309.45	120.68	1051.25	114.467
WBGene00000735	col-162	protein_coding	907	-3.41498	8.63574	2.71709e-06	0.000105061	-1	-1	480.142	104.335	866.41	45.8601	859.161	65.3355	703.127	57.1231	529.374	115.033	955.248	50.5624	947.256	72.0347	775.223	62.9803
WBGene00000766	coq-6	protein_coding	1371	-0.239039	5.47728	0.0277316	0.0685731	0	0	46.6483	42.2814	54.4876	42.8751	43.3174	36.7319	48.145	41.3044	34.025	30.8399	39.743	31.2729	31.5955	26.7921	35.1167	30.1272
WBGene00000776	cpl-1	protein_coding	1191	-1.28682	10.9056	7.32677e-05	0.000826202	-1	-1	2894.2	873.544	3320.04	1131.34	2063.01	1074.69	2607.68	1381.66	2430.06	733.454	2787.61	949.911	1732.16	902.344	2189.49	1160.08
WBGene00000781	cpr-1	protein_coding	1114	-3.29968	7.44013	3.34098e-05	0.000494285	-1	-1	332.558	22.9365	427.088	36.0523	256.774	14.9191	244.214	54.2071	298.526	20.5893	383.382	32.3629	230.498	13.3924	219.223	48.6598
WBGene00000783	cpr-3	protein_coding	1350	0.632621	5.54561	0.00310175	0.0125632	0	1	43.9474	62.6932	39.2359	63.4986	30.4497	56.3154	32.6549	44.2604	32.5537	46.4394	29.0636	47.036	22.5553	41.7151	24.1888	32.7855
WBGene00000784	cpr-4	protein_coding	1123	-1.64277	7.67196	0.000224318	0.0018027	-1	-1	335.065	110.202	352.922	143.085	287.611	56.2811	259.704	86.0442	298.366	98.1318	314.267	127.413	256.109	50.1168	231.259	76.62
WBGene00000785	cpr-5	protein_coding	1205	-1.90645	6.84222	0.00369002	0.0142876	0	-1	154.221	36.6273	221.049	40.8205	184.321	16.291	164.496	99.5461	127.984	30.3961	183.443	33.8759	152.964	13.5195	136.511	82.6108
WBGene00000789	cpz-2	protein_coding	1564	-0.376786	8.96569	0.00871576	0.0279251	0	0	581.194	496.425	592.885	475.076	536.773	414.855	548.365	353.564	371.608	317.407	379.082	303.757	343.205	265.252	350.617	226.064
WBGene00000795	crn-2	protein_coding	1068	-0.12149	3.88216	0.265734	0.382454	0	0	13.8903	14.7576	17.4248	13.0641	14.1042	14.4047	15.7344	13.9812	13.0059	13.818	16.3153	12.2323	13.2062	13.4875	14.7325	13.091
WBGene00000802	crt-1	protein_coding	1411	0.201631	11.5	0.131824	0.223985	0	0	2276.12	3050.1	3094.45	3609.22	2867.45	3050.77	2538.32	2682.67	1613.13	2161.66	2193.09	2557.92	2032.21	2162.14	1798.95	1901.25
WBGene00000813	csn-1	protein_coding	1894	0.0384704	5.21212	0.700093	0.785353	0	0	40.089	35.7739	38.1494	34.2691	31.3771	39.9558	36.3879	39.9463	21.1663	18.888	20.1422	18.0935	16.5666	21.096	19.2122	21.0909
WBGene00000838	cul-3	protein_coding	2969	0.206733	6.3637	0.154456	0.252468	0	0	86.3129	76.9174	69.9808	83.1529	82.732	83.8901	66.5309	108.694	29.0714	25.9068	23.5705	28.007	27.8653	28.2553	22.4085	36.6095
WBGene00000840	cul-5	protein_coding	2589	0.0583616	5.20539	0.404528	0.524588	0	0	38.0055	36.6984	36.419	36.9051	35.9368	36.8348	33.9457	39.8264	14.6796	14.1748	14.0668	14.2546	13.8806	14.2274	13.1115	15.3829
WBGene00000868	cyb-3	protein_coding	1456	0.454554	4.13667	0.211707	0.322263	0	0	15.3565	13.1574	14.7286	13.3742	12.0176	17.2856	16.9903	37.2299	10.5471	9.03667	10.1158	9.1856	8.25384	11.872	11.6692	25.57
WBGene00000876	cyl-1	protein_coding	1719	0.171773	5.14663	0.0602238	0.123771	0	0	32.8352	36.6273	35.6946	36.1686	31.7635	35.1886	32.6898	41.8237	19.1013	21.3073	20.7648	21.0405	18.4779	20.4704	19.0167	24.3303
WBGene00000877	cyn-1	protein_coding	685	0.184493	7.70803	0.0286303	0.0703798	0	0	195.352	235.126	205.435	225.928	188.533	223.41	193.383	205.004	285.185	343.25	299.905	329.821	275.231	326.146	282.31	299.276
WBGene00000879	cyn-3	protein_coding	640	0.0602909	8.28357	0.481825	0.59772	0	0	304.815	316.737	340.125	323.657	276.443	333.674	298.709	298.079	476.274	494.902	531.445	505.713	431.942	521.366	466.732	465.748
WBGene00000883	cyn-7	protein_coding	1044	-0.0796458	9.93302	0.367944	0.489255	0	0	905.726	955.44	1131.89	911.115	955.958	924.54	1024.2	1010.88	867.554	915.172	1084.18	872.716	915.669	885.575	981.033	968.276
WBGene00000893	cyn-17	protein_coding	1883	0.433706	0.491895	0.54161	0.651553	0	0	1.08036	0.782331	1.16702	0.426425	0.927402	0.754531	1.36062	4.19436	0.573743	0.415471	0.619765	0.22646	0.492513	0.400707	0.722581	2.22749
WBGene00000915	hsp-90	protein_coding	2632	0.571327	10.3579	0.000598608	0.00369773	0	0	984.168	1483.58	1251.28	1534.97	903.638	1536.33	1084	1720.17	373.924	563.672	475.412	583.197	343.327	583.711	411.853	653.558
WBGene00000936	dbl-1	protein_coding	1727	0.441031	3.55138	0.02984	0.0727647	0	0	8.95154	14.0108	12.4348	15.7777	10.1241	12.9642	8.02417	10.9053	5.18329	8.11282	7.20021	9.13591	5.86227	7.50678	4.64631	6.31461
WBGene00000940	dcs-1	protein_coding	994	-0.111864	4.78905	0.234928	0.348136	0	0	27.5491	23.9322	32.0728	27.9115	27.2424	26.1342	27.7008	28.0423	27.7154	24.0767	32.2664	28.0799	27.4069	26.292	27.868	28.2115
WBGene00000951	deg-3	protein_coding	1916	0.493747	2.6863	0.0239824	0.0614571	0	0	5.82622	7.71663	4.90952	8.91616	5.71898	7.6482	4.67495	5.47264	3.04082	4.02747	2.56238	4.65353	2.98485	3.99175	2.43995	2.85628
WBGene00000955	des-2	protein_coding	2198	0.43205	3.69683	0.036012	0.0838363	0	0	11.691	16.2867	11.8714	16.9019	10.0855	16.0852	10.257	9.94662	5.31894	7.40979	5.40099	7.68969	4.58849	7.31812	4.66651	4.5253
WBGene00000976	dhs-13	protein_coding	1307	0.28818	6.2618	0.0192952	0.0517759	0	0	67.2909	96.1912	73.4818	91.1386	68.0095	76.7221	67.3333	73.1016	51.485	73.5969	56.2218	69.7312	52.0348	58.7009	51.5174	55.9309
WBGene00000977	dhs-14	protein_coding	958	-1.90234	5.20445	1.54192e-06	7.47303e-05	-1	-1	49.8122	18.3492	56.0168	13.5293	69.362	12.5184	57.0763	17.7361	51.9961	19.1537	58.4727	14.1224	72.4029	13.0672	59.5786	18.5137
WBGene00000979	dhs-16	protein_coding	1305	1.37924	3.15457	0.000250535	0.00195026	1	1	6.90658	12.5884	5.23146	13.1804	3.24591	14.3361	4.22141	10.9053	5.2924	9.6463	4.00878	10.0999	2.48729	10.9855	3.2348	8.35657
WBGene00000980	dhs-17	protein_coding	1756	0.349299	2.22695	0.0927486	0.170969	0	0	3.74267	6.18753	4.38637	5.58229	3.70961	4.83586	4.36096	4.03457	2.13136	3.52365	2.49794	3.17898	2.11253	2.7539	2.48346	2.29759
WBGene00000981	dhs-18	protein_coding	1016	-0.696027	6.37284	0.000396891	0.0027466	0	-1	86.4287	61.982	96.5807	69.2359	121.181	67.702	105.396	53.8875	85.0676	61.0059	95.0598	68.1456	119.272	66.6358	103.736	53.0389
WBGene00000982	dhs-19	protein_coding	1050	0.255392	5.64102	0.252641	0.367912	0	0	27.7806	50.567	45.3929	59.9321	51.1617	59.4707	57.3554	46.9368	26.4578	48.1591	43.2314	57.0782	48.7254	56.6388	54.6242	44.7018
WBGene00000983	dhs-20	protein_coding	1458	-0.357832	4.40241	0.0728421	0.142474	0	0	31.9477	19.416	20.8051	18.6464	18.7799	20.4752	23.1654	15.3394	21.912	13.3169	14.2696	12.789	12.8806	14.0434	15.8885	10.5208
WBGene00000984	dhs-21	protein_coding	900	-0.774132	5.35216	0.00432002	0.0161738	0	-1	37.9283	31.0799	44.5881	33.5713	74.5786	28.0205	48.7381	27.6828	42.1426	34.5332	49.5423	37.3014	82.8651	31.1339	54.1535	30.7586
WBGene00000985	dhs-22	protein_coding	1154	-0.17711	6.55934	0.0241146	0.0616902	0	0	100.666	89.0791	102.939	90.7897	100.198	92.2242	96.2552	81.73	87.2325	77.1916	89.2019	78.674	86.8268	79.917	83.41	70.8232
WBGene00000986	dhs-23	protein_coding	1089	-2.35914	1.20345	0.000259466	0.00199674	-1	-1	2.12213	0.640089	3.29984	0.814084	4.05738	0.411562	5.44248	1.0386	1.9487	0.587777	3.03016	0.747552	3.72579	0.377927	4.99769	0.953721
WBGene00000987	dhs-24	protein_coding	1853	0.0170042	5.54481	0.843065	0.894698	0	0	40.7835	46.9043	48.894	45.3561	47.9931	44.1058	47.6566	51.1711	22.0095	25.3126	26.3864	24.4771	25.9002	23.8023	25.7186	27.6153
WBGene00001021	dnj-3	protein_coding	624	0.135318	2.82732	0.355513	0.477001	0	0	5.8648	6.7565	6.15702	7.17169	7.80564	7.88828	6.94265	7.58979	9.39872	10.8277	9.86702	11.4931	12.509	12.6415	11.126	12.1631
WBGene00001037	dnj-19	protein_coding	1536	0.207354	7.61131	0.0441424	0.0976099	0	0	169.153	211.727	209.741	218.911	169.676	199.025	177.195	208.28	110.126	137.843	136.55	142.52	110.466	129.573	115.361	135.599
WBGene00001040	dnj-22	protein_coding	976	0.587361	3.89303	0.0389483	0.0886958	0	0	11.8839	13.9753	8.81299	12.2888	13.1768	20.098	13.362	24.6468	12.1762	14.3189	9.0297	12.591	13.5009	20.5922	13.6906	25.2529
WBGene00001043	dnj-25	protein_coding	2743	-0.925087	6.09369	3.32712e-06	0.000115574	0	-1	94.3385	46.3353	100.001	45.3561	83.3116	47.6383	79.858	48.9342	34.3924	16.8922	36.4569	16.5352	30.3725	17.3672	29.1134	17.8396
WBGene00001053	dop-2	protein_coding	2713	-0.0924332	2.22357	0.634565	0.732553	0	0	4.51436	4.51618	4.5071	4.49684	5.83491	5.17882	4.11675	3.59516	1.66397	1.66465	1.6613	1.65752	2.15072	1.90889	1.51742	1.32516
WBGene00001054	dpf-1	protein_coding	2556	0.39498	3.59227	0.00184137	0.00846347	0	0	10.8808	13.7264	10.0605	12.8703	10.0082	13.4101	10.4663	14.4605	4.25695	5.37025	3.93603	5.03532	3.91558	5.24651	4.0948	5.65749
WBGene00001073	dpy-11	protein_coding	1389	0.267007	8.5653	0.256161	0.3717	0	0	446.96	329.966	383.707	407.197	215.814	424.012	328.642	493.536	321.785	237.556	276.247	293.158	155.374	305.264	236.603	355.317
WBGene00001080	dpy-21	protein_coding	5607	-0.0234624	5.20414	0.804232	0.86604	0	0	41.3623	35.2049	39.92	37.0214	35.1254	36.9377	31.9571	36.7905	7.3769	6.27874	7.11968	6.60272	6.26455	6.58778	5.69951	6.56153
WBGene00001088	dpy-30	protein_coding	614	-0.170304	6.27021	0.0556678	0.11654	0	0	78.7118	69.0585	90.3432	73.2676	78.7519	69.554	78.8113	78.3745	128.195	112.473	147.139	119.328	128.26	113.28	128.357	127.646
WBGene00001089	dre-1	protein_coding	3445	0.717658	7.28454	0.00352094	0.0138067	0	1	161.244	199.921	122.456	200.458	86.7894	195.972	100.93	178.879	46.8051	58.0323	35.5461	58.1882	25.1929	56.886	29.2976	51.9243
WBGene00001095	dars-2	protein_coding	1894	0.29719	4.6476	0.00212939	0.00946122	0	0	23.575	29.1241	22.2136	27.3687	21.7553	26.4429	22.1537	27.2833	12.4472	15.377	11.7284	14.4502	11.4864	13.9614	11.6968	14.4051
WBGene00001109	dsl-7	protein_coding	1588	-0.954172	0.504483	0.0949313	0.173777	0	0	0.578764	1.3513	1.28774	0.930382	3.16862	0.65164	2.05837	0.719033	0.364461	0.850944	0.810921	0.585883	1.99536	0.410353	1.29621	0.452791
WBGene00001110	duo-1	protein_coding	2825	1.20881	1.63632	0.0601212	0.123581	0	0	1.35045	2.38255	1.12678	1.62817	2.00937	4.04703	2.8259	8.90801	0.478035	0.843382	0.398858	0.576343	0.711282	1.43258	1.00032	3.15328
WBGene00001137	eat-6	protein_coding	3231	-0.124558	10.5166	0.237946	0.351395	0	0	1368.78	1528.64	1640.06	1535.59	1621.6	1246.35	1481.82	1296.1	423.638	473.117	507.602	475.269	501.888	385.747	458.626	401.144
WBGene00001150	ech-1.1	protein_coding	2364	-0.503004	5.43677	0.00865949	0.0277889	0	0	50.5453	27.6661	50.7854	34.0752	55.7601	45.9578	45.7378	35.3924	21.3813	11.7031	21.4828	14.4142	23.5872	19.4407	19.3476	14.9714
WBGene00001152	ech-3	protein_coding	993	-0.71667	5.10468	8.4535e-05	0.000908382	0	-1	39.3945	26.3503	42.7772	28.5705	44.3994	27.6433	44.2027	21.3313	39.6722	26.5361	43.0788	28.7719	44.7124	27.8381	44.5143	21.4817
WBGene00001161	efl-1	protein_coding	1326	0.66343	3.01441	0.00158026	0.00756044	0	1	7.13808	9.42353	5.95581	8.48973	6.1054	9.60312	5.58203	11.7442	5.38317	7.10674	4.49156	6.40251	4.60437	7.24217	4.20968	8.85686
WBGene00001171	egl-2	protein_coding	3403	0.290114	3.60722	0.0471144	0.102595	0	0	12.1154	13.9397	9.89952	14.576	10.897	13.9931	10.6756	10.7855	3.56023	4.0963	2.90906	4.28327	3.20217	4.11199	3.13713	3.16941
WBGene00001172	egl-3	protein_coding	2547	0.288835	7.23757	0.0359532	0.0837653	0	0	144.189	170.37	153.765	189.294	121.219	162.464	123.991	141.41	56.6114	66.8906	60.3709	74.3203	47.5929	63.7865	48.6812	55.5201
WBGene00001177	egl-8	protein_coding	5597	-0.0600507	7.40396	0.6812	0.771175	0	0	169.809	181.608	160.364	183.75	215.003	159.275	146.075	138.414	30.3393	32.4473	28.6518	32.8302	38.4139	28.4571	26.0988	24.73
WBGene00001178	egl-9	protein_coding	2877	-0.098603	4.54042	0.427509	0.546438	0	0	27.0861	25.2835	23.5416	23.9961	24.5762	21.2298	20.7582	19.0943	9.41471	8.78815	8.18267	8.34067	8.54229	7.37913	7.21522	6.63688
WBGene00001179	egl-10	protein_coding	3842	0.0292176	4.99867	0.86412	0.908905	0	0	29.1311	37.5163	29.2962	33.9977	41.1535	31.8961	26.724	25.4458	7.58227	9.76479	7.62523	8.84896	10.7115	8.30194	6.95575	6.62305
WBGene00001210	egl-46	protein_coding	1207	0.919326	-0.655403	0.0250416	0.0635448	0	0	0.385842	0.889013	0.281694	0.930382	0.309134	0.514453	0.558203	0.599194	0.319671	0.736547	0.233383	0.770822	0.256118	0.426224	0.462472	0.496432
WBGene00001211	egl-47	protein_coding	1917	0.33123	1.40325	0.200832	0.309808	0	0	2.43081	3.62717	2.13282	2.98497	2.1253	2.91523	2.40725	1.91742	1.26803	1.89211	1.11258	1.55711	1.10866	1.52073	1.25574	1.00022
WBGene00001233	eif-3.K	protein_coding	841	0.116928	6.96905	0.140602	0.23534	0	0	115.058	132.961	127.285	128.431	110.825	125.869	127.375	133.86	136.811	158.098	151.35	152.713	131.777	149.666	151.457	159.168
WBGene00001248	elp-1	protein_coding	2832	-1.14415	4.70245	3.43657e-06	0.000117191	-1	-1	31.4847	16.5712	38.5518	17.3284	39.4919	16.8055	33.4922	13.9812	11.1175	5.85141	13.6129	6.11877	13.9449	5.93413	11.8263	4.93686
WBGene00001258	emb-4	protein_coding	4948	0.073816	6.09495	0.607937	0.708517	0	0	74.5062	62.8354	66.2785	63.6924	64.4931	62.3174	60.8442	91.2772	15.0578	12.6992	13.395	12.8723	13.0342	12.5945	12.2967	18.4473
WBGene00001303	emo-1	protein_coding	437	-0.715154	9.30538	6.67082e-05	0.000773815	0	-1	644.781	469.505	854.578	484.845	865.344	478.544	780.473	482.95	1475.47	1074.38	1955.56	1109.49	1980.19	1095.07	1785.98	1105.15
WBGene00001345	fos-1	protein_coding	2234	-0.196005	5.41292	0.167286	0.268203	0	0	40.2048	43.775	51.389	44.9684	49.5387	36.629	40.5395	33.1953	17.9968	19.5949	23.0031	20.1291	22.1749	16.3962	18.1466	14.8591
WBGene00001374	exp-2	protein_coding	1953	0.294153	3.6772	0.0889345	0.165627	0	0	11.8454	15.3977	11.6702	15.739	11.0902	15.022	11.0943	9.86672	6.06521	7.88413	5.97551	8.05886	5.67854	7.69177	5.68064	5.05209
WBGene00001387	far-3	protein_coding	675	2.45283	7.77676	5.10174e-05	0.000649279	1	1	45.4908	229.152	64.9103	287.41	62.02	485.815	98.3833	480.593	67.3938	339.484	96.1634	425.793	91.8815	719.726	145.753	711.99
WBGene00001389	far-5	protein_coding	655	1.37449	4.20363	0.00161064	0.00765664	1	1	15.3179	30.7954	11.3482	32.2532	6.06676	24.4194	8.12884	18.4552	23.3862	47.0159	17.3255	49.2416	9.26222	37.2815	12.4104	28.1758
WBGene00001397	fat-5	protein_coding	1104	-1.58535	4.10922	0.000113794	0.00111679	-1	-1	31.4847	9.10349	33.6825	7.63688	15.6886	9.02007	22.2932	8.58844	28.5188	8.24591	30.5095	6.91747	14.2106	8.17036	20.1932	7.77939
WBGene00001399	fat-7	protein_coding	1126	-0.823356	8.49157	3.63284e-05	0.000517744	0	-1	431.719	279.612	492.763	281.13	467.333	267.481	447.574	211.236	383.409	248.323	437.622	249.672	415.039	237.55	397.491	187.598
WBGene00001406	fce-2	protein_coding	1174	-0.148788	4.19106	0.137272	0.231051	0	0	18.7519	17.8514	20.121	17.9098	18.6253	14.8848	19.0138	18.3753	15.9727	15.2056	17.1388	15.2554	15.8648	12.6787	16.1957	15.6519
WBGene00001423	fib-1	protein_coding	1423	-0.173506	8.52981	0.32886	0.450056	0	0	317.857	353.791	410.267	267.872	425.909	316.114	412.826	451.552	223.371	248.624	288.311	188.245	299.304	222.146	290.11	317.324
WBGene00001428	fkb-3	protein_coding	1023	-0.384593	7.75041	0.182445	0.287498	0	0	318.359	139.895	286.201	180.688	133.005	199.265	237.55	227.094	311.201	136.75	279.766	176.625	130.015	194.785	232.21	221.989
WBGene00001429	fkb-4	protein_coding	1023	-0.41944	5.05007	0.0534457	0.112803	0	0	45.7609	25.9947	39.3164	24.5001	25.2331	28.7751	40.9931	33.8744	44.7321	25.4103	38.4325	23.9492	24.6658	28.1281	40.0714	33.1128
WBGene00001431	fkb-6	protein_coding	1523	0.378213	6.9797	0.0105883	0.0324762	0	0	102.595	126.88	131.108	148.706	97.8023	134.306	107.28	160.424	67.3641	83.3092	86.0856	97.6402	64.2169	88.1855	70.4397	105.334
WBGene00001449	flp-6	protein_coding	734	0.614676	2.32802	0.012135	0.0361471	0	1	4.12851	5.86748	3.46081	6.8228	3.32319	4.66437	4.70984	6.59113	5.62468	7.99385	4.715	9.29537	4.52751	6.35473	6.41668	8.97974
WBGene00001464	flp-21	protein_coding	444	-0.277004	2.55658	0.11544	0.202472	0	0	6.17348	5.01403	7.80694	5.73735	5.44849	5.38461	6.03557	4.87344	13.9042	11.2929	17.5832	12.922	12.2714	12.1275	13.5936	10.9762
WBGene00001466	flr-2	protein_coding	859	-0.790791	2.40981	0.00200111	0.00902191	0	-1	5.82622	3.8761	7.0021	3.87659	7.53514	4.59578	6.21001	2.99597	6.78256	4.51233	8.15146	4.51291	8.77199	5.35015	7.22935	3.48774
WBGene00001475	fmi-1	protein_coding	8035	0.154551	4.40104	0.350151	0.471577	0	0	24.1151	25.1413	19.6783	22.2129	18.1616	24.7623	17.7578	16.5777	3.00126	3.12897	2.44908	2.76451	2.26031	3.08181	2.21006	2.06319
WBGene00001479	fmo-4	protein_coding	2022	-0.763967	6.60553	0.0281899	0.0694659	0	0	158.736	51.0649	144.066	54.7762	73.9603	84.4046	113.176	98.2678	78.5042	25.2546	71.2494	27.0901	36.5778	41.7431	55.9722	48.5993
WBGene00001480	fmo-5	protein_coding	1745	-0.880175	5.51805	5.99169e-05	0.000718948	0	-1	51.6643	26.137	63.3409	35.3545	56.0692	33.6109	66.0773	33.7546	29.607	14.9782	36.2985	20.2605	32.1313	19.2613	37.8667	19.3436
WBGene00001482	fog-2	protein_coding	1151	0.659198	1.32731	0.234983	0.348152	0	0	1.31186	1.67134	1.04629	1.43434	2.70492	3.12101	2.47703	5.71231	1.13976	1.45208	0.909028	1.24617	2.35006	2.71157	2.15207	4.96291
WBGene00001485	fre-1	protein_coding	1867	-0.0461834	4.51495	0.597171	0.69913	0	0	23.0734	21.6208	25.9963	23.686	21.9872	21.7785	21.5606	22.6096	12.3585	11.5805	13.9241	12.6866	11.7767	11.665	11.5483	12.1101
WBGene00001493	frm-7	protein_coding	3570	0.709121	6.04327	0.000404542	0.00278593	0	1	52.7832	90.4659	50.6646	90.247	54.9872	79.5344	41.5861	66.7102	14.7852	25.3406	14.1918	25.2793	15.4026	22.2785	11.6488	18.6863
WBGene00001496	frm-10	protein_coding	1851	0.150643	6.04581	0.282698	0.40075	0	0	60.7316	81.1491	64.9908	78.656	65.3432	64.3409	59.1347	53.5679	32.8101	43.8407	35.1112	42.4938	35.3016	34.7601	31.9474	28.94
WBGene00001500	ftn-1	protein_coding	682	0.180351	3.80138	0.667683	0.759947	0	0	18.6362	9.6369	18.3503	22.2516	6.49182	16.2567	8.54749	10.7855	27.3258	14.1303	26.9067	32.627	9.51879	23.8368	12.533	15.8145
WBGene00001506	fut-2	protein_coding	1068	-1.30281	2.73935	2.7571e-05	0.000435473	-1	-1	9.76181	3.27157	10.3019	3.25634	8.96489	4.39	8.58238	4.3142	9.14027	3.06326	9.64601	3.049	8.39409	4.11048	8.03593	4.03951
WBGene00001508	fut-8	protein_coding	1984	-0.427469	5.71904	0.00301261	0.0122937	0	0	58.3394	52.5229	57.6667	45.4336	67.5072	42.2194	57.8438	39.2672	29.4049	26.4732	29.0659	22.9	34.0258	21.28	29.1551	19.7919
WBGene00001513	gad-1	protein_coding	1980	0.230033	4.90287	0.0764945	0.147888	0	0	26.2373	29.693	27.8072	28.144	25.7741	31.9304	30.0383	39.1074	13.2512	14.9965	14.044	14.2142	13.0172	16.1264	15.1709	19.7512
WBGene00001519	gar-3	protein_coding	2297	0.197361	2.98713	0.344425	0.465541	0	0	9.37597	9.88582	7.32404	8.87739	6.22132	8.6771	6.34956	6.11178	4.08183	4.3038	3.18852	3.86478	2.70846	3.77758	2.76428	2.66076
WBGene00001526	gck-1	protein_coding	3761	0.0233947	6.30856	0.88542	0.923394	0	0	90.7887	73.9303	74.7293	86.1378	91.3878	70.6172	57.2856	88.6407	24.1395	19.6571	19.8695	22.9029	24.2988	18.7762	15.2315	23.5684
WBGene00001547	gcy-22	protein_coding	3216	-0.857004	0.586284	0.0138109	0.0398799	0	-1	2.00638	0.960134	2.45476	0.891616	1.19789	1.16609	1.7095	1.0386	0.623874	0.298549	0.763296	0.277244	0.37248	0.362591	0.53156	0.322949
WBGene00001552	gcy-32	protein_coding	2181	0.608584	1.6446	0.0224972	0.058411	0	0	2.43081	4.2317	2.97791	4.07042	2.16394	3.60117	2.09326	2.83618	1.11454	1.94026	1.36539	1.86631	0.992177	1.65116	0.959772	1.30041
WBGene00001553	gcy-33	protein_coding	3034	-0.164523	-0.749367	0.706969	0.790536	0	0	1.00319	0.426726	0.362178	0.65902	0.309134	0.514453	0.523316	0.359516	0.330649	0.140648	0.119373	0.217212	0.10189	0.169563	0.172484	0.118496
WBGene00001563	gei-6	protein_coding	3485	0.23469	4.45697	0.156832	0.255756	0	0	20.2567	20.9807	19.7186	20.197	22.6054	22.293	17.8625	31.198	5.81255	6.02029	5.65812	5.79542	6.48649	6.39683	5.12554	8.95209
WBGene00001564	icl-1	protein_coding	3355	-1.11751	8.59975	0.000307292	0.0022721	-1	-1	486.47	192.027	703.711	249.575	439.627	227.525	494.289	309.863	144.999	57.236	209.75	74.3889	131.036	67.8168	147.329	92.3586
WBGene00001578	ges-1	protein_coding	1743	-1.45347	6.18207	3.40863e-07	3.17362e-05	-1	-1	101.091	39.4722	117.949	42.1773	104.371	32.3076	101.663	41.2645	57.9981	22.6461	67.6702	24.1981	59.8803	18.5356	58.3263	23.6744
WBGene00001581	gfi-1	protein_coding	6619	-1.69568	8.28399	1.08301e-05	0.000239087	-1	-1	364.081	167.134	517.632	151.924	556.055	106.114	467.146	162.901	55.0054	25.2507	78.204	22.9526	84.0089	16.0318	70.5766	24.6111
WBGene00001591	glc-1	protein_coding	1673	0.123917	0.613532	0.697329	0.783036	0	0	1.89063	1.42242	1.20726	1.822	1.04333	0.960312	1.4304	1.87747	1.13008	0.850221	0.721613	1.08906	0.623627	0.574006	0.854989	1.12222
WBGene00001593	glc-3	protein_coding	1884	0.353241	-0.0613017	0.435144	0.55333	0	0	0.655932	1.45798	0.643871	0.775318	1.27518	1.23469	0.523316	0.479355	0.348159	0.773875	0.341758	0.411528	0.676846	0.655354	0.277768	0.254435
WBGene00001616	glr-5	protein_coding	3246	-0.00333053	2.36734	0.984669	0.990689	0	0	5.32462	6.32977	5.2717	5.07833	5.02343	4.63008	4.74473	4.27425	1.64036	1.95002	1.62406	1.56449	1.54758	1.42639	1.46172	1.31677
WBGene00001629	gly-4	protein_coding	2275	-0.0442164	6.08353	0.743015	0.820498	0	0	63.8183	73.468	68.8138	74.1204	83.0798	62.7632	59.4138	56.4441	28.052	32.2936	30.2478	32.5804	36.5186	27.5882	26.1159	24.8106
WBGene00001632	gly-7	protein_coding	2164	0.19768	6.60831	0.0282952	0.06967	0	0	96.1133	98.147	94.2869	109.591	88.1805	98.7749	84.7073	110.132	44.4147	45.3544	43.5707	50.6429	40.7488	45.6446	39.1439	50.8927
WBGene00001645	gly-20	protein_coding	1878	0.888814	5.11415	5.10597e-06	0.000150691	0	1	25.89	41.1435	21.9319	43.224	23.6101	45.752	25.5029	49.4135	13.786	21.9081	11.6783	23.016	12.5719	24.3621	13.5798	26.3118
WBGene00001646	gna-1	protein_coding	624	0.39761	3.50332	0.0900047	0.167202	0	0	12.0769	12.1617	11.4287	14.9249	6.45317	13.513	8.93125	10.6257	19.354	19.4899	18.3153	23.9181	10.3416	21.6554	14.3129	17.0284
WBGene00001663	gpa-1	protein_coding	1074	0.384629	0.644552	0.161589	0.261409	0	0	1.31186	1.42242	1.00605	1.66693	1.62295	1.54336	1.22107	2.11715	1.22147	1.32441	0.936731	1.55208	1.51113	1.43702	1.13694	1.97128
WBGene00001664	gpa-2	protein_coding	1412	0.475752	0.678839	0.0960968	0.175434	0	0	1.50479	2.09807	1.40847	1.86076	0.966044	1.81773	1.22107	1.31823	1.06571	1.48589	0.997499	1.31782	0.684167	1.28735	0.86478	0.933588
WBGene00001665	gpa-3	protein_coding	1413	0.449603	1.29181	0.224716	0.336669	0	0	2.12213	2.66704	2.495	3.56646	2.04801	3.36109	1.36062	1.35817	1.50186	1.8875	1.76575	2.52404	1.44941	2.37869	0.96293	0.961198
WBGene00001670	gpa-8	protein_coding	1095	0.429342	-1.09498	0.392279	0.513345	0	0	0.424427	0.817892	0.241452	0.465191	0.463701	0.240078	0.209326	0.279624	0.387604	0.746933	0.220504	0.424832	0.423471	0.219249	0.191166	0.255364
WBGene00001671	gpa-9	protein_coding	1803	0.591576	0.593286	0.0543711	0.114462	0	0	1.31186	1.81359	0.925565	1.7057	1.35246	2.1264	0.976856	1.23833	0.727601	1.00587	0.513347	0.946034	0.750117	1.17937	0.541795	0.686819
WBGene00001672	gpa-10	protein_coding	1227	0.396002	-0.404616	0.226453	0.338662	0	0	0.424427	1.06682	0.643871	0.775318	0.540985	0.685937	0.732642	0.559248	0.345906	0.86945	0.524753	0.631881	0.4409	0.559036	0.5971	0.455784
WBGene00001675	gpa-13	protein_coding	1209	0.386373	-0.442806	0.308897	0.428621	0	0	0.578764	1.06682	0.724355	0.969148	0.463701	0.480156	0.523316	0.479355	0.478713	0.882395	0.599136	0.801611	0.383541	0.397151	0.43285	0.396489
WBGene00001691	grd-2	protein_coding	3133	0.0122983	4.73758	0.980029	0.98738	0	0	44.2175	11.8061	26.0366	18.4138	12.2881	31.4159	23.4097	45.2591	14.1135	3.7683	8.31042	5.87737	3.92214	10.0274	7.47196	14.4459
WBGene00001694	grd-5	protein_coding	523	-1.53121	8.103	1.74411e-06	8.03994e-05	-1	-1	341.085	139.362	472.079	116.84	424.364	147.854	396.22	161.183	652.169	266.466	902.636	223.404	811.403	282.703	757.59	308.19
WBGene00001695	grd-6	protein_coding	1994	-3.16154	6.68748	0.000136077	0.00126324	-1	-1	71.4966	33.818	190.948	17.2121	299.435	19.6178	179.358	12.1037	35.8559	16.9599	95.7614	8.63193	150.168	9.83842	89.9487	6.07007
WBGene00001700	grd-11	protein_coding	3049	-1.49749	0.279463	0.0386953	0.0882541	0	0	2.31505	0.213363	2.09258	0.271361	0.811477	0.54875	1.53506	1.35817	0.759283	0.069978	0.686318	0.0890001	0.266145	0.179977	0.503463	0.445449
WBGene00001701	grd-12	protein_coding	1036	0.523782	2.049	0.109771	0.195111	0	0	4.28285	3.27157	4.06444	4.30302	2.55036	4.93875	2.44214	6.67102	4.13403	3.15788	3.9232	4.15349	2.46173	4.76713	2.35728	6.43921
WBGene00001710	grl-1	protein_coding	1194	-1.85159	3.29077	0.000500481	0.00324008	-1	-1	10.8422	7.1121	19.2357	3.60523	17.582	3.60117	13.2224	2.51661	9.08054	5.95653	16.1103	3.01945	14.7253	3.01605	11.0741	2.10772
WBGene00001711	grl-2	protein_coding	1478	0.333113	2.26362	0.468411	0.585347	0	0	7.48534	3.20045	4.0242	4.69067	1.70024	7.23664	3.52366	5.95199	5.06451	2.16539	2.72273	3.17366	1.15036	4.89624	2.38407	4.02706
WBGene00001714	grl-5	protein_coding	882	-0.287571	6.97627	0.616298	0.716373	0	0	211.326	39.1521	144.63	66.2897	56.1078	135.438	141.26	212.514	239.598	44.3902	163.979	75.1584	63.6143	153.558	160.159	240.946
WBGene00001716	grl-7	protein_coding	1185	0.278691	7.42188	0.59484	0.697215	0	0	247.248	73.148	159.559	132.657	64.5704	224.13	148.203	321.727	208.648	61.7282	134.649	111.947	54.4898	189.139	125.066	271.5
WBGene00001717	grl-8	protein_coding	772	-0.101973	-0.781767	0.808825	0.869331	0	0	0.231505	0.320045	0.684113	0.542723	0.734193	0.65164	0.45354	0.439409	0.299877	0.414565	0.886157	0.703009	0.951028	0.844094	0.587487	0.569182
WBGene00001719	grl-10	protein_coding	1076	0.384477	4.31914	0.336119	0.457556	0	0	28.7067	12.1973	15.2919	19.9644	9.58316	26.34	15.4204	31.5975	26.6791	11.3357	14.2118	18.5543	8.90628	24.4795	14.3312	29.3657
WBGene00001721	grl-12	protein_coding	699	1.10641	2.06075	0.0142724	0.0408957	0	1	3.89701	4.4095	2.495	6.9391	1.19789	6.79078	2.79102	4.2343	5.57512	6.3083	3.56939	9.92718	1.71373	9.71499	3.99287	6.05766
WBGene00001723	grl-14	protein_coding	1518	1.7721	2.57365	0.000177064	0.00152039	1	1	3.51117	6.7565	3.2596	10.3505	1.81616	7.81968	2.05837	11.4646	2.31302	4.45092	2.1473	6.81851	1.19642	5.15131	1.35598	7.55242
WBGene00001736	grl-27	protein_coding	506	-6.48208	2.80105	6.33304e-06	0.000172688	-1	-1	6.67507	0.142242	17.7467	0	18.123	0.171484	12.0711	0.279624	13.1918	0.281111	35.0725	0	35.8162	0.338902	23.856	0.552616
WBGene00001747	gsp-1	protein_coding	1785	-0.106434	7.40723	0.243933	0.358069	0	0	190.49	159.204	185.435	163.786	169.676	153.513	158.111	177.162	106.717	89.1901	103.885	91.7568	95.0566	86.0015	88.5776	99.2502
WBGene00001758	gst-10	protein_coding	776	1.20852	8.59394	2.32612e-08	6.50267e-06	1	1	227.223	542.227	231.713	549.972	229.841	541.136	244.633	523.815	292.813	698.746	298.6	708.727	296.187	697.34	315.248	675.02
WBGene00001769	gst-21	protein_coding	867	-1.0293	1.29577	0.039426	0.0894306	0	0	1.15753	1.56466	2.53524	1.86076	4.4438	1.23469	4.64006	1.59785	1.33509	1.80469	2.92416	2.14621	5.12549	1.42409	5.35186	1.84296
WBGene00001770	gst-22	protein_coding	759	-0.415849	4.39678	0.0394815	0.0895133	0	0	29.1697	21.5497	24.6281	20.3909	20.6347	16.291	21.5606	13.7016	38.4317	28.3922	32.4481	26.8654	27.1867	21.4638	28.4066	18.0521
WBGene00001771	gst-23	protein_coding	690	-0.425632	1.32713	0.230867	0.343594	0	0	3.47258	2.56036	3.66202	2.13212	1.70024	2.33219	2.33748	1.27828	5.03273	3.71066	5.30727	3.09004	2.46411	3.37998	3.38765	1.85258
WBGene00001781	gst-33	protein_coding	778	-0.465517	1.81195	0.103569	0.186358	0	0	3.27966	2.06251	4.46686	2.94621	3.24591	2.70945	4.95405	3.83484	4.2155	2.65104	5.74146	3.7869	4.17212	3.48259	6.36768	4.9291
WBGene00001785	gst-37	protein_coding	630	7.85136	-0.706308	0.00105254	0.00557052	1	1	0	0.497847	0	0.542723	0	0.926015	0	2.35683	0	0.790233	0	0.861465	0	1.46987	0	3.741
WBGene00001786	gst-38	protein_coding	807	5.04622	7.09177	7.58327e-10	5.64834e-07	1	1	8.25703	235.375	8.2496	220.617	8.65575	336.932	6.87288	265.643	10.2318	291.667	10.2226	273.379	10.7258	417.512	8.51658	329.173
WBGene00001808	gut-2	protein_coding	477	0.089365	4.57082	0.388896	0.509645	0	0	22.4174	22.3676	25.111	22.523	21.5235	28.192	22.7817	24.6069	46.9967	46.8922	52.6436	47.218	45.1226	59.1028	47.7603	51.5868
WBGene00001813	haf-3	protein_coding	2239	0.367819	5.73418	0.00198823	0.00897811	0	0	46.1467	67.9206	43.5418	58.5753	48.3795	54.0861	47.5868	59.0006	20.6104	30.3352	19.447	26.1614	21.6076	24.1564	21.2536	26.3513
WBGene00001817	haf-7	protein_coding	2923	-0.00278107	5.11252	0.978453	0.986328	0	0	39.163	36.4851	31.429	35.2382	36.4778	35.4972	31.1547	30.7187	13.3982	12.4821	10.7523	12.0555	12.4796	12.1441	10.6585	10.5093
WBGene00001829	hcp-1	protein_coding	4666	1.42778	4.1175	0.00554582	0.0197296	0	1	10.765	16.0022	7.08259	16.8632	8.03749	19.412	11.5478	48.5746	2.30712	3.42954	1.51791	3.61405	1.72256	4.16031	2.47489	10.4103
WBGene00001830	hcp-2	protein_coding	4217	1.47895	4.34285	0.0237504	0.0610233	0	0	8.33419	16.0378	5.95581	14.4597	14.3747	22.7045	13.99	65.9113	1.97633	3.80313	1.41233	3.4289	3.40876	5.38404	3.31752	15.6299
WBGene00001834	hda-1	protein_coding	1839	0.172849	5.87053	0.0200594	0.053341	0	0	57.0661	60.8085	54.9303	62.2968	54.3303	59.5393	53.4131	65.0724	31.031	33.066	29.8696	33.8754	29.5434	32.3759	29.0446	35.3847
WBGene00001851	hif-1	protein_coding	2953	-0.302907	8.06975	0.010408	0.0320763	0	0	302.269	249.493	299.038	268.531	318.756	224.713	266.751	219.305	102.36	84.4878	101.266	90.9351	107.943	76.0965	90.3323	74.2651
WBGene00001852	hil-1	protein_coding	907	0.264555	1.01063	0.320574	0.441276	0	0	1.54337	2.34699	1.44871	2.32595	1.77752	2.2293	2.2677	1.5579	1.70162	2.58764	1.59726	2.56445	1.95978	2.45788	2.50022	1.71764
WBGene00001855	hil-4	protein_coding	971	1.14493	3.10899	0.121007	0.209626	0	0	2.58514	6.36533	2.57549	4.34178	9.42859	9.05437	6.69844	27.4031	2.66235	6.55544	2.65241	4.47145	9.71018	9.32479	6.8985	28.2216
WBGene00001864	him-5	protein_coding	1030	1.05688	1.53178	0.0132283	0.0386154	0	1	1.38903	2.5248	1.48895	3.37263	1.70024	3.46398	2.72124	5.8721	1.34858	2.45126	1.44559	3.2744	1.65072	3.36309	2.64198	5.70107
WBGene00001874	him-17	protein_coding	3098	0.30385	4.80722	0.146738	0.24308	0	0	26.7775	28.3062	20.7246	22.8331	28.5949	29.9412	23.8632	42.343	8.64347	9.13691	6.68967	7.37028	9.23012	9.66467	7.70277	13.6679
WBGene00001875	his-1	protein_coding	528	-0.0450991	-0.0589838	0.925397	0.949598	0	0	1.50479	0.568968	1.12678	0.85285	0.309134	1.02891	0.662866	1.0386	2.84997	1.07759	2.13404	1.61525	0.585481	1.94868	1.25543	1.96705
WBGene00001876	his-2	protein_coding	456	-0.578023	0.876491	0.172047	0.27416	0	0	3.08674	1.28018	2.73645	1.5894	0.850119	1.26898	1.77927	1.51796	6.76916	2.80741	6.001	3.48553	1.8643	2.78286	3.90191	3.32885
WBGene00001877	his-3	protein_coding	518	-0.457204	3.2494	0.257925	0.373876	0	0	15.5109	5.36964	11.9519	7.48182	4.17331	8.53992	12.0363	10.426	29.9438	10.3661	23.0731	14.4437	8.05658	16.4863	23.236	20.1274
WBGene00001878	his-4	protein_coding	520	-0.402433	1.50556	0.299213	0.418384	0	0	4.08993	1.7069	4.46686	2.48102	1.46839	2.46937	2.58169	2.87613	7.86525	3.28251	8.59011	4.77119	2.82382	4.74879	4.96479	5.53102
WBGene00001879	his-5	protein_coding	486	-0.641546	1.46164	0.22949	0.342048	0	0	5.90339	1.31574	3.38033	2.09336	0.966044	2.33219	2.8259	2.63645	12.1469	2.70728	6.9554	4.30732	1.98774	4.79874	5.81462	5.4248
WBGene00001880	his-6	protein_coding	591	-0.830989	1.66317	0.115704	0.202682	0	0	6.21206	1.3513	4.94976	1.97706	1.27518	2.50367	3.419	3.07586	10.5111	2.28646	8.37523	3.34528	2.15766	4.23633	5.7851	5.2045
WBGene00001881	his-7	protein_coding	491	-0.864936	1.54613	0.0886757	0.165297	0	0	5.94197	1.06682	4.06444	2.28719	1.3911	2.40078	3.31433	2.31688	12.1018	2.17274	8.27788	4.65822	2.8332	4.88957	6.75017	4.7187
WBGene00001882	his-8	protein_coding	559	-1.24464	-0.298386	0.0162429	0.0453272	0	-1	1.54337	0.320045	1.00605	0.65902	0.463701	0.411562	1.15129	0.359516	2.76095	0.572531	1.79973	1.17893	0.829519	0.736247	2.05956	0.643142
WBGene00001891	his-17	protein_coding	535	-0.320273	-0.290416	0.433674	0.552019	0	0	1.04177	0.533408	1.04629	0.736552	0.309134	0.617343	0.90708	0.758979	1.94724	0.997024	1.95568	1.37673	0.577821	1.15391	1.69548	1.41865
WBGene00001892	his-18	protein_coding	451	0.00323131	1.29943	0.9927	0.99629	0	0	3.31824	1.67134	2.61573	2.79115	1.15925	2.77805	2.44214	2.31688	7.35753	3.70586	5.79984	6.18879	2.57041	6.15975	5.41494	5.13721
WBGene00001909	his-35	protein_coding	656	0.298265	6.81206	0.0366786	0.0848996	0	0	103.058	121.581	118.513	132.773	80.6454	130.054	100.686	111.011	157.101	185.337	180.659	202.398	122.935	198.253	153.485	169.224
WBGene00001910	C50F4.6	protein_coding	695	-0.0393724	1.73173	0.865466	0.909826	0	0	3.54975	2.59592	3.58154	2.79115	2.47307	3.42969	3.55855	3.99463	5.10755	3.73513	5.15329	4.01604	3.55838	4.9348	5.12021	5.74766
WBGene00001911	his-37	protein_coding	451	-0.0297184	6.90821	0.812624	0.871495	0	0	128.177	112.442	135.293	134.401	111.559	130.705	110.071	97.6286	284.206	249.318	299.986	298.008	247.359	289.812	244.059	216.471
WBGene00001915	his-41	protein_coding	557	0.476703	6.23414	0.00578973	0.0203799	0	0	70.9178	86.7321	67.8077	101.76	51.4322	88.4173	61.4024	73.1416	127.321	155.713	121.737	182.694	92.3378	158.738	110.238	131.313
WBGene00001954	hlh-10	protein_coding	712	0.616776	-0.274346	0.0806057	0.153469	0	0	0.385842	1.10238	0.885323	0.814084	0.540985	0.960312	0.558203	0.758979	0.541913	1.54828	1.24343	1.14338	0.75981	1.34875	0.783993	1.06598
WBGene00001978	hmp-1	protein_coding	3560	0.952794	5.51848	4.23195e-05	0.000569508	0	1	39.5874	64.329	27.0426	57.955	29.2905	57.5501	28.7824	61.5572	11.1201	18.0699	7.59624	16.2795	8.22766	16.1658	8.08493	17.2913
WBGene00001986	hot-1	protein_coding	1112	0.334145	3.28327	0.124209	0.213924	0	0	6.67507	11.2371	8.93372	12.9866	10.5878	11.0779	7.98928	7.78952	6.00276	10.1053	8.03392	11.6786	9.52144	9.96213	7.18461	7.00496
WBGene00001987	hot-2	protein_coding	1242	0.497663	0.279183	0.0471049	0.10259	0	0	1.04177	1.38686	1.00605	1.43434	0.88876	1.23469	0.837305	1.27828	0.838788	1.11663	0.810023	1.15486	0.715588	0.994112	0.674159	1.02921
WBGene00001991	hot-6	protein_coding	693	0.234066	1.86677	0.234836	0.348037	0	0	2.7009	4.08946	3.7425	4.18672	3.47776	3.77265	3.20967	3.39543	3.8974	5.90109	5.40044	6.04144	5.01841	5.44394	4.63156	4.89961
WBGene00002010	hsp-6	protein_coding	2454	0.251181	8.74993	0.0183149	0.0497198	0	0	372.299	509.191	400.448	474.572	413.66	404.257	385.858	483.27	151.711	207.494	163.182	193.387	168.566	164.734	157.236	196.931
WBGene00002016	hsp-16.2	protein_coding	592	0.66268	1.67564	0.174571	0.27737	0	0	2.46939	2.16919	3.62178	5.89242	1.93209	5.35031	1.63972	1.87747	4.17127	3.66417	6.11787	9.95341	3.26366	9.03768	2.7698	3.17141
WBGene00002018	hsp-16.41	protein_coding	640	0.835282	0.708864	0.0978071	0.177868	0	0	1.62054	1.42242	1.12678	2.98497	0.88876	2.77805	0.837305	0.798925	2.53209	2.22253	1.76059	4.66402	1.38869	4.3407	1.30829	1.24832
WBGene00002021	hsp-17	protein_coding	924	0.413239	6.09425	0.0638841	0.129285	0	0	64.9373	81.4691	70.1015	96.8372	44.6312	78.1625	54.4946	55.3256	70.2784	88.17	75.8674	104.802	48.3022	84.5915	58.9768	59.8761
WBGene00002036	hum-2	protein_coding	6050	0.090894	6.71964	0.38887	0.509645	0	0	119.418	101.988	105.353	113.778	94.595	108.961	88.6497	109.812	19.7385	16.8574	17.4138	18.8063	15.6355	18.0101	14.6528	18.1508
WBGene00002055	ifc-1	protein_coding	1680	-0.648878	7.74262	0.00394169	0.0150683	0	-1	218.657	201.272	274.973	190.418	300.71	146.893	251.471	128.387	130.153	119.805	163.675	113.344	178.994	87.4366	149.685	76.421
WBGene00002061	ife-3	protein_coding	1108	0.648821	5.43565	0.0127893	0.037535	0	1	30.0185	45.6597	32.5558	42.9914	34.3525	43.4198	37.6438	79.0137	27.0925	41.2091	29.3824	38.8009	31.0041	39.1876	33.9746	71.312
WBGene00002072	ima-1	protein_coding	1917	0.317331	4.28194	0.0547423	0.115101	0	0	15.6266	18.7048	16.137	18.9178	20.0164	21.2298	17.2345	27.1635	8.1516	9.75734	8.41786	9.86842	10.4415	11.0745	8.99036	14.1698
WBGene00002078	xpo-1	protein_coding	4396	0.585851	6.89853	0.00131371	0.00659978	0	1	102.21	123.999	92.476	133.2	94.9814	133.037	91.7198	182.235	23.2506	28.2073	21.0364	30.3002	21.6063	30.2633	20.8644	41.4547
WBGene00002118	ins-35	protein_coding	381	3.68724	1.57214	0.000131372	0.00123863	1	1	0.7331	6.25865	0.241452	5.46599	0.0772835	4.87015	0.593091	4.91339	1.92415	16.4269	0.633732	14.3464	0.202844	12.7826	1.55667	12.896
WBGene00002132	inx-10	protein_coding	2064	-0.445355	4.20788	0.00176731	0.00820568	0	0	22.5718	15.6111	23.4208	14.6923	18.7799	14.9877	20.1302	17.057	10.9359	7.5635	11.3473	7.11835	9.09879	7.26149	9.75301	8.26407
WBGene00002133	inx-11	protein_coding	1747	-0.242326	3.53911	0.141884	0.237093	0	0	13.5045	12.8018	12.7567	10.428	13.5633	10.4605	10.257	8.62839	7.7301	7.32787	7.30206	5.96911	7.76374	5.98772	5.8712	4.93898
WBGene00002148	gon-14	protein_coding	3136	0.110504	4.97965	0.373647	0.495117	0	0	30.8288	33.5691	28.773	26.4771	32.8069	31.8961	28.6777	38.7878	9.83061	10.7044	9.17507	8.44296	10.4614	10.1709	9.14467	12.3686
WBGene00002215	klc-2	protein_coding	2641	-0.0161187	6.21659	0.819557	0.876672	0	0	74.3904	74.3926	80.3632	77.1829	71.41	74.9386	72.6711	68.9872	28.1675	28.1683	30.4291	29.2249	27.039	28.3751	27.5165	26.1216
WBGene00002241	kup-1	protein_coding	1235	0.371743	4.29629	0.0179723	0.0490632	0	0	18.3275	21.3719	17.3443	18.6464	14.2975	22.2244	18.2812	26.0849	14.8401	17.3052	14.044	15.0983	11.5769	17.9954	14.8026	21.1214
WBGene00002250	lap-2	protein_coding	2045	-0.819437	7.81186	0.00067729	0.00407006	0	-1	226.489	134.17	291.231	156.42	337.613	157.56	291.696	201.848	110.753	65.6087	142.411	76.4892	165.092	77.0463	142.639	98.7034
WBGene00002256	lbp-4	protein_coding	593	0.691241	5.06214	8.88679e-05	0.000942066	0	1	27.8578	41.2857	26.3987	44.542	21.9099	42.4938	25.8169	36.3511	46.9778	69.6218	44.5173	75.113	36.9475	71.659	43.5361	61.3003
WBGene00002259	lbp-7	protein_coding	517	-1.22593	5.85331	2.33007e-06	9.53038e-05	-1	-1	67.4067	38.3698	86.2788	33.9202	90.9627	34.7084	78.9509	31.3179	130.38	74.2162	166.884	65.6096	175.943	67.1343	152.71	60.5761
WBGene00002260	lbp-8	protein_coding	622	1.72641	1.81459	0.000132829	0.00124455	1	1	1.58195	5.26295	1.08653	5.19463	1.89345	3.87554	1.81416	6.83081	2.54333	8.46134	1.74684	8.3515	3.04413	6.23078	2.91666	10.982
WBGene00002263	lea-1	protein_coding	4978	0.832431	6.29655	0.00196923	0.00890938	0	1	57.9535	84.954	51.9524	87.3008	49.3842	87.7313	66.6006	142.368	11.6419	17.0659	10.4364	17.5373	9.92048	17.6238	13.379	28.5995
WBGene00002273	lec-10	protein_coding	803	-0.31681	9.62211	0.0524953	0.111231	0	0	895.656	768.391	1009.39	832.343	844.477	635.624	747.016	570.792	1115.39	956.901	1257.02	1036.54	1051.65	791.561	930.281	710.824
WBGene00002632	let-413	protein_coding	3239	-0.445802	5.96851	0.000273377	0.00207555	0	0	73.3486	56.3278	73.844	55.0863	75.5446	50.3135	65.7982	50.0926	22.6455	17.3905	22.7984	17.0072	23.3234	15.5336	20.3144	15.4655
WBGene00002637	let-418	protein_coding	5690	0.504542	6.68746	0.00850199	0.0273704	0	0	102.364	112.229	86.6007	109.708	75.7765	107.932	75.9156	153.434	17.9902	19.7239	15.2198	19.2808	13.3175	18.9688	13.3419	26.9655
WBGene00002985	lig-1	protein_coding	2417	0.638923	4.25551	0.0205741	0.0544639	0	0	17.5172	19.3805	12.7567	16.7469	12.8291	22.9789	16.3972	33.5948	7.24751	8.0184	5.27791	6.92878	5.30785	9.5072	6.78412	13.8994
WBGene00003011	lin-25	protein_coding	3614	0.15344	4.16077	0.244406	0.35854	0	0	18.6362	21.2652	15.6944	20.1583	16.7319	18.6575	16.3972	14.9399	5.15666	5.88411	4.34266	5.57783	4.62974	5.16256	4.53714	4.1339
WBGene00003025	lin-40	protein_coding	3392	0.183378	5.8457	0.138533	0.232696	0	0	62.1206	57.9281	59.7996	59.3506	46.2155	63.7921	47.0286	63.2349	18.3139	17.0778	17.6296	17.4972	13.6249	18.8066	13.8646	18.6424
WBGene00003031	lin-46	protein_coding	1365	0.947563	2.75746	0.0383238	0.0876023	0	0	3.54975	14.2242	4.14492	9.14875	6.72367	7.95687	3.83765	3.87479	2.60055	10.4207	3.03657	6.70238	4.92576	5.82921	2.81146	2.83867
WBGene00003057	lon-3	protein_coding	1125	0.486669	8.05999	0.296799	0.415748	0	0	359.335	162.334	215.979	272.563	84.78	371.126	228.759	439.489	319.409	144.297	191.981	242.278	75.36	329.89	203.341	390.657
WBGene00003065	lpd-9	protein_coding	550	-0.112862	6.53104	0.186175	0.291939	0	0	90.8659	91.0705	106.601	94.5113	96.1407	83.6157	90.4638	85.9643	165.211	165.583	193.82	171.839	174.801	152.029	164.48	156.299
WBGene00003075	lrx-1	protein_coding	1318	-1.35738	0.679032	0.0167876	0.0464201	0	-1	1.65912	0.355605	2.41452	0.542723	2.31851	0.857421	2.40725	1.67774	1.25882	0.269807	1.83196	0.411777	1.75911	0.650547	1.82644	1.27295
WBGene00003079	lsm-5	protein_coding	808	-0.024957	4.06655	0.835907	0.888587	0	0	15.3565	16.0022	18.9942	16.2429	15.5726	14.5762	17.3741	19.334	19.0056	19.8047	23.5077	20.1026	19.2731	18.0398	21.5026	23.9282
WBGene00003090	lys-1	protein_coding	1107	-1.16307	8.92229	1.02011e-05	0.000233803	-1	-1	692.047	339.745	800.654	310.166	576.265	264.394	613.71	283.658	625.155	306.906	723.265	280.186	520.564	238.839	554.39	256.241
WBGene00003091	lys-2	protein_coding	928	-0.958369	7.15429	0.00358847	0.0140053	0	-1	217.306	119.626	249.5	110.134	130.377	72.7093	154.832	84.5263	234.166	128.907	268.858	118.679	140.493	78.3506	166.844	91.0843
WBGene00003092	lys-3	protein_coding	1017	-1.12155	1.7766	0.00996308	0.0309859	0	-1	6.40498	1.95583	5.35218	2.79115	2.55036	2.33219	4.08186	1.35817	6.29792	1.92313	5.26272	2.74449	2.50772	2.2932	4.01363	1.33547
WBGene00003096	lys-7	protein_coding	913	1.70375	3.4754	0.00758064	0.0250131	0	1	5.51755	12.3395	6.43871	10.3505	3.24591	8.43703	5.54715	36.5508	6.04331	13.5153	7.05226	11.3368	3.55521	9.24099	6.07573	40.0338
WBGene00003143	max-1	protein_coding	3542	0.374827	3.32281	0.0308892	0.074864	0	0	10.8808	11.8772	8.33009	11.4359	8.23069	11.3523	7.15198	10.1863	3.07192	3.35325	2.3518	3.22867	2.32374	3.20504	2.01919	2.87586
WBGene00003155	mcm-3	protein_coding	2685	1.5098	4.32442	0.00070821	0.00419531	1	1	15.781	21.9764	6.84113	27.7564	8.38526	27.1288	10.4663	41.3444	5.87745	8.18488	2.54791	10.3376	3.123	10.1038	3.89807	15.3983
WBGene00003159	mcm-7	protein_coding	2449	1.26528	4.27539	0.000578197	0.00360946	1	1	15.2794	21.5141	8.57154	25.0428	10.5492	23.6648	10.9199	38.7878	6.23902	8.78485	3.50002	10.2257	4.30755	9.66306	4.4589	15.8382
WBGene00003160	mdf-1	protein_coding	2205	0.217069	5.28569	0.181142	0.286075	0	0	40.9379	39.8633	35.8154	33.1061	31.3771	41.019	35.8994	53.4481	18.5659	18.0786	16.2428	15.0141	14.23	18.6027	16.2809	24.2395
WBGene00003164	mdt-6	protein_coding	838	0.0127548	3.69036	0.892929	0.928967	0	0	12.1926	13.0507	13.6823	12.6765	12.7131	11.901	12.5247	13.9412	14.5497	15.5736	16.3273	15.127	15.1708	14.2017	14.9459	16.6363
WBGene00003165	mec-1	protein_coding	6653	0.2082	5.21606	0.27897	0.396823	0	0	47.3429	42.4237	31.2278	42.2161	30.527	43.0083	28.6079	31.3978	7.11602	6.37662	4.69379	6.34542	4.58845	6.46449	4.3	4.71934
WBGene00003173	mec-9	protein_coding	3042	0.427786	3.66159	0.0514056	0.109562	0	0	12.3084	16.6068	9.69831	14.7698	11.9403	16.4625	8.96614	9.86672	4.04614	5.45916	3.18814	4.8553	3.92515	5.41173	2.94745	3.2435
WBGene00003222	mes-4	protein_coding	3121	0.698257	3.28527	0.0542188	0.114182	0	0	8.44995	8.03667	6.80089	8.33467	8.15341	10.8035	6.10535	20.7321	2.70745	2.57503	2.17907	2.67051	2.61244	3.46155	1.95622	6.64278
WBGene00003235	mif-2	protein_coding	583	0.0815318	6.11556	0.452502	0.570342	0	0	71.8824	70.1253	74.8098	75.9812	56.1465	74.5271	66.3913	64.2336	123.297	120.284	128.319	130.328	96.3061	127.834	113.879	110.178
WBGene00003242	mig-6	protein_coding	7101	0.614224	8.09097	0.01893	0.0509601	0	0	204.767	258.063	251.553	317.88	185.171	259.113	220.176	483.989	28.8363	36.3417	35.4249	44.7656	26.0768	36.4896	31.0064	68.1578
WBGene00003248	mig-17	protein_coding	1607	0.374828	3.7092	0.0124799	0.0368873	0	0	11.8454	13.6197	11.8311	14.3434	9.1581	15.6737	12.4549	15.0997	7.3711	8.47522	7.36225	8.92557	5.69888	9.75337	7.75041	9.39619
WBGene00003374	mlk-1	protein_coding	3608	0.125784	5.10636	0.334125	0.455585	0	0	35.1888	39.6855	31.8314	39.3474	37.212	32.925	27.2822	31.5176	9.753	10.9993	8.82245	10.9056	10.3138	9.12555	7.56158	8.73547
WBGene00003385	moc-2	protein_coding	621	-0.18956	4.02844	0.0731939	0.142953	0	0	17.3629	14.0108	18.7528	15.8165	15.6113	16.2224	17.5136	14.6603	27.9596	22.5617	30.1977	25.4694	25.1389	26.123	28.2023	23.6075
WBGene00003386	mod-1	protein_coding	1730	0.385913	1.4284	0.0759262	0.146992	0	0	2.08355	3.34269	2.17307	2.79115	2.47307	3.12101	2.33748	2.59651	1.20436	1.93219	1.25611	1.61338	1.42952	1.80405	1.35114	1.50087
WBGene00003395	mom-2	protein_coding	1572	1.90046	0.886882	0.00117956	0.00609237	1	1	0.810269	1.95583	0.442662	2.09336	0.966044	2.29789	0.76753	4.87344	0.515438	1.24417	0.281591	1.33165	0.614532	1.46176	0.48825	3.10015
WBGene00003405	mre-11	protein_coding	2622	1.09599	3.40312	0.00851256	0.0273975	0	1	8.87437	11.0593	5.03025	10.4668	4.86886	12.3812	7.98928	23.3686	3.38458	4.21789	1.91848	3.99191	1.85693	4.72203	3.04702	8.91249
WBGene00003413	mrp-7	protein_coding	4904	2.23887	6.49924	2.72027e-07	2.80195e-05	1	1	23.4978	139.611	29.3766	149.481	38.3713	146.585	35.1319	161.023	4.79156	28.4687	5.99034	30.4815	7.82448	29.8909	7.16393	32.8351
WBGene00003473	mtl-1	protein_coding	373	-1.93442	0.640014	0.00122018	0.00626263	-1	-1	2.73948	0.604529	1.04629	0.387659	2.589	0.891718	3.03523	0.559248	7.34445	1.62072	2.80507	1.0393	6.94101	2.39067	8.13735	1.49932
WBGene00003474	mtl-2	protein_coding	347	-1.80625	8.20718	1.65887e-05	0.000311216	-1	-1	428.98	120.692	356.021	93.9686	522.707	141.063	530.398	169.851	1236.25	347.817	1026	270.803	1506.36	406.521	1528.52	489.485
WBGene00003479	mtm-9	protein_coding	1844	0.431084	4.12366	0.0139372	0.0401627	0	0	17.633	20.7673	15.7749	21.5926	11.9789	20.5781	13.7458	16.7774	9.56236	11.2621	8.55469	11.7097	6.49617	11.1595	7.45431	9.09839
WBGene00003507	mut-14	protein_coding	1748	-0.594134	4.37163	0.00192556	0.00876223	0	-1	23.3049	14.8287	26.0768	13.6456	25.7741	16.3939	24.1074	20.8919	13.3323	8.48326	14.9181	7.80641	14.7449	9.37866	13.7914	11.9519
WBGene00003509	mxl-1	protein_coding	459	0.341739	3.51154	0.0129207	0.037858	0	0	9.2988	11.9483	9.45686	12.754	10.0469	14.1303	11.1641	11.8241	20.2588	26.0312	20.6032	27.7865	21.8886	30.785	24.3226	25.7605
WBGene00003515	myo-3	protein_coding	6105	0.4207	7.58163	0.0274002	0.0680414	0	0	162.054	204.615	188.373	207.087	136.753	179.681	167.845	285.456	26.5444	33.516	30.8555	33.921	22.4002	29.4318	27.493	46.7577
WBGene00003522	nas-3	protein_coding	1120	3.56225	2.66431	7.54087e-07	5.08673e-05	1	1	1.31186	12.7307	0.724355	11.5522	0.734193	13.8559	1.11641	8.0292	1.17131	11.3667	0.646746	10.3145	0.65553	12.3714	0.996792	7.16893
WBGene00003528	nas-9	protein_coding	1800	2.70626	3.22601	0.000676625	0.0040678	1	1	1.42762	24.2167	0.804839	14.9636	4.21195	14.6791	3.38411	10.5059	0.79312	13.4537	0.447133	8.31313	2.33997	8.15503	1.88006	5.83659
WBGene00003539	nas-20	protein_coding	1292	-2.73437	1.57938	0.00712157	0.023945	0	-1	1.08036	0.995694	1.52919	0.736552	11.6312	0.891718	6.03557	0.399463	0.836191	0.770661	1.18359	0.570087	9.00245	0.690184	4.6715	0.309182
WBGene00003541	nas-22	protein_coding	1209	-5.19853	0.0388115	2.24057e-05	0.000382954	-1	-1	1.19611	0.0355605	1.2475	0	3.0527	0.0685937	1.95371	0.0798925	0.989339	0.0294132	1.03185	0	2.52498	0.0567359	1.61597	0.0660815
WBGene00003549	nas-31	protein_coding	2162	0.392887	3.1575	0.0856294	0.160955	0	0	6.01914	12.8373	8.00815	9.45888	8.57847	10.8378	7.98928	7.03054	2.78406	5.93772	3.70405	4.37506	3.96784	5.01286	3.69532	3.25187
WBGene00003550	nas-32	protein_coding	2017	0.479437	2.41357	0.0427354	0.0951812	0	0	5.6333	6.18753	4.74855	6.8228	3.40047	6.34492	3.76787	5.11312	2.79291	3.06769	2.35426	3.38265	1.68591	3.14572	1.86806	2.53501
WBGene00003566	ncx-1	protein_coding	2824	1.24708	6.44744	0.000161911	0.00142144	1	1	60.1142	136.268	39.0347	140.294	63.8362	120.108	43.7841	94.1134	21.2869	48.2535	13.8225	49.6791	22.6049	42.531	15.5043	33.3263
WBGene00003567	ncx-2	protein_coding	3811	0.959337	6.26867	7.5969e-07	5.08673e-05	0	1	57.1047	100.245	52.8377	102.187	49.9638	95.9626	49.3661	108.534	14.9842	26.3041	13.8645	26.8137	13.1104	25.1804	12.9536	28.4791
WBGene00003570	ncx-5	protein_coding	1971	0.149967	-0.296967	0.704445	0.788898	0	0	0.771685	0.782331	0.724355	0.891616	0.425059	1.0632	0.872193	0.359516	0.391519	0.396921	0.367507	0.452367	0.215657	0.539423	0.442513	0.182403
WBGene00003579	ndx-2	protein_coding	831	-0.356075	3.91432	0.0131397	0.0383962	0	0	17.3629	12.5173	18.8332	13.413	15.0703	11.6609	16.1181	15.0597	20.894	15.0629	22.6633	16.1408	18.1351	14.0324	19.3961	18.1224
WBGene00003591	nex-4	protein_coding	1578	0.167055	0.0522493	0.528876	0.640042	0	0	0.810269	1.20906	1.00605	0.814084	1.00469	1.20039	0.802417	0.838871	0.513478	0.766196	0.637547	0.515896	0.636683	0.760703	0.508503	0.531604
WBGene00003611	nhr-12	protein_coding	1496	-0.360039	3.48362	0.00984954	0.0307028	0	0	11.5753	10.2059	13.2798	10.5831	12.8677	9.70601	12.2456	8.42866	7.73748	6.8221	8.8769	7.07426	8.60141	6.48797	8.18555	5.63413
WBGene00003612	nhr-13	protein_coding	1422	-0.624042	3.90295	0.000852702	0.00478409	0	-1	15.4723	13.2996	20.3624	12.4439	18.7413	10.8035	17.6532	10.3061	10.8806	9.35276	14.3196	8.75095	13.1795	7.5974	12.4143	7.24763
WBGene00003614	nhr-15	protein_coding	1741	0.347726	1.19979	0.180313	0.284926	0	0	2.46939	2.38255	1.97186	3.14004	1.77752	2.1607	1.60483	2.27694	1.41838	1.3685	1.1326	1.80358	1.02098	1.24107	0.921789	1.30783
WBGene00003617	nhr-18	protein_coding	1197	-0.465798	3.32144	0.0126584	0.0372407	0	0	10.1477	8.96125	12.5555	9.42011	12.6359	8.43703	10.7105	6.51124	8.47757	7.48642	10.4891	7.86977	10.5563	7.04848	8.94781	5.43963
WBGene00003632	nhr-42	protein_coding	1116	-0.46247	3.97642	0.0151528	0.0428713	0	0	17.9031	13.2285	20.8051	15.739	18.1616	13.8216	15.7692	9.90667	16.0422	11.8535	18.6426	14.103	16.2739	12.385	14.1301	8.87694
WBGene00003634	nhr-44	protein_coding	1332	0.0231324	3.01906	0.885199	0.923313	0	0	7.29242	9.60134	8.33009	8.5285	8.50119	8.09406	7.74507	6.15172	5.47479	7.20821	6.25382	6.40278	6.38227	6.07662	5.81462	4.61841
WBGene00003637	nhr-47	protein_coding	2061	0.266376	3.72028	0.0306288	0.0743433	0	0	12.1154	13.7264	11.7909	15.739	12.5586	15.1935	11.1292	12.5831	5.87843	6.66005	5.72096	7.63656	6.09344	7.37191	5.39989	6.10532
WBGene00003640	nhr-50	protein_coding	1428	-0.653102	2.90023	0.00503114	0.01823	0	-1	9.41455	7.14766	10.1007	6.24131	8.61711	5.07593	8.02417	4.51393	6.59282	5.00537	7.07334	4.37067	6.03439	3.55458	5.61917	3.16101
WBGene00003643	nhr-53	protein_coding	1157	-0.515521	1.69571	0.0939877	0.172738	0	0	2.1993	2.34699	3.54129	2.75238	5.21664	2.88094	3.94231	2.43672	1.90087	2.02852	3.06075	2.37889	4.50876	2.49	3.40736	2.10607
WBGene00003644	nhr-54	protein_coding	1351	0.0408752	-0.0285353	0.905779	0.937648	0	0	1.19611	0.889013	0.563388	1.08545	1.00469	1.1318	0.802417	0.559248	0.885353	0.65804	0.417015	0.803438	0.743661	0.837747	0.593943	0.413951
WBGene00003645	nhr-55	protein_coding	1347	-0.605769	4.15077	0.00504982	0.0182869	0	-1	21.9158	14.0108	21.3685	17.9098	23.1078	13.9588	19.0138	10.2262	16.2701	10.4015	15.8638	13.2961	17.155	10.3629	14.1157	7.59186
WBGene00003646	nhr-56	protein_coding	1447	-0.0476671	2.15993	0.861472	0.907177	0	0	4.66869	4.72955	6.0363	5.27216	4.17331	4.28711	3.00034	2.99597	3.22646	3.26852	4.17159	3.64351	2.88411	2.96276	2.07349	2.07047
WBGene00003647	nhr-57	protein_coding	1402	0.0353483	2.2877	0.877412	0.917888	0	0	4.20568	5.15627	5.99605	6.04748	4.36652	4.90445	4.43074	3.35549	2.99977	3.6778	4.27679	4.31347	3.11449	3.49818	3.1603	2.39336
WBGene00003648	nhr-58	protein_coding	1279	-0.330258	3.01766	0.108984	0.194127	0	0	7.60109	7.39659	10.9458	7.36552	8.77168	8.47132	8.44282	5.19301	5.943	5.7831	8.5581	5.75881	6.85823	6.6234	6.60111	4.06021
WBGene00003649	nhr-59	protein_coding	1421	-0.284436	1.8853	0.185397	0.291074	0	0	3.93559	3.80497	4.18516	3.37263	4.36652	3.39539	3.419	2.47667	2.76959	2.67767	2.94522	2.37342	3.07285	2.38944	2.40605	1.7429
WBGene00003650	nhr-60	protein_coding	1404	0.723088	1.55967	0.0130502	0.038174	0	1	2.7009	4.19614	2.33403	3.91536	1.81616	3.36109	1.81416	2.83618	1.92372	2.9887	1.66242	2.78872	1.29356	2.39394	1.29214	2.02007
WBGene00003653	nhr-63	protein_coding	1147	-1.38736	1.96533	0.000852902	0.00478409	-1	-1	6.25065	2.5248	7.52525	2.40349	4.52109	2.02351	3.90742	1.51796	5.44956	2.20122	6.56081	2.09545	3.94166	1.76418	3.40665	1.32342
WBGene00003655	nhr-65	protein_coding	1435	-0.580469	3.45033	0.0169278	0.0467438	0	0	12.7714	11.2016	14.1249	10.1954	12.2494	7.40812	12.9085	5.99194	8.89992	7.80596	9.84316	7.10483	8.53619	5.16245	8.99544	4.17557
WBGene00003658	nhr-68	protein_coding	1370	-0.58397	7.44366	7.92804e-05	0.000869749	0	0	209.088	148.11	217.91	148.125	207.197	139.348	200.849	121.477	152.619	108.109	159.059	108.12	151.239	101.714	146.605	88.669
WBGene00003660	nhr-70	protein_coding	1180	-0.220727	4.80802	0.0800483	0.152654	0	0	27.0475	27.2038	34.5276	28.8418	30.2179	25.0367	28.5033	22.1302	22.9217	23.0541	29.2607	24.4422	25.6084	21.2175	24.1553	18.7544
WBGene00003669	nhr-79	protein_coding	1465	-0.686254	3.95434	0.0010287	0.00548741	0	-1	20.9127	11.4149	22.1331	13.8394	15.534	11.4209	17.5485	10.6257	14.2749	7.79176	15.1079	9.44671	10.6034	7.7958	11.9785	7.25304
WBGene00003674	nhr-84	protein_coding	1423	0.0719774	3.60127	0.763173	0.835881	0	0	7.75543	15.5044	12.5555	13.6456	14.0656	11.6609	12.6642	8.62839	5.45006	10.8956	8.82326	9.58932	9.88447	8.19461	8.89967	6.06352
WBGene00003676	nhr-86	protein_coding	1403	-0.307428	4.70202	0.00745407	0.0247363	0	0	27.0475	24.0033	30.2217	21.2825	28.7495	21.4698	28.8172	26.045	19.2784	17.1086	21.5408	15.1693	20.4914	15.3028	20.5397	18.5638
WBGene00003680	nhr-90	protein_coding	1318	-0.259325	4.04551	0.0582985	0.120514	0	0	15.9739	16.18	19.3966	16.5918	18.664	14.8162	17.6183	12.2635	12.1198	12.2762	14.7167	12.5886	14.1608	11.2415	13.3674	9.30463
WBGene00003683	nhr-93	protein_coding	1433	0.826861	-0.555931	0.110325	0.195753	0	0	0.231505	0.817892	0.20121	0.503957	0.811477	0.891718	0.488428	0.878818	0.161553	0.570755	0.140412	0.35168	0.566278	0.622274	0.340843	0.613271
WBGene00003684	nhr-94	protein_coding	1246	-0.417129	3.02253	0.0739741	0.144079	0	0	9.22163	9.21017	9.7788	7.52059	9.42859	6.20773	8.40794	4.63377	7.40099	7.39179	7.84815	6.03578	7.56709	4.98213	6.74794	3.71891
WBGene00003685	nhr-95	protein_coding	2023	0.31626	3.71391	0.0288515	0.0707883	0	0	12.6556	16.2512	11.3885	15.235	12.3654	13.8902	10.0825	12.5032	6.25587	8.03319	5.6295	7.53089	6.11239	6.86615	4.98396	6.18051
WBGene00003686	nhr-96	protein_coding	1209	-0.494505	3.30897	0.0123167	0.0365346	0	0	9.87756	8.81901	14.3664	9.30382	10.9743	7.51101	10.8152	7.03054	8.17003	7.29446	11.8829	7.69546	9.07714	6.21258	8.94557	5.81517
WBGene00003688	nhr-98	protein_coding	1546	-0.205604	2.59724	0.243767	0.357863	0	0	5.55613	5.61856	7.52525	6.43514	6.53046	5.55609	6.00069	4.59382	3.59387	3.63426	4.86756	4.16245	4.2241	3.59385	3.88143	2.97142
WBGene00003689	nhr-99	protein_coding	1322	-0.495376	3.92515	0.00615258	0.0213359	0	0	17.633	13.0863	18.1089	14.6923	20.0164	12.1754	15.0017	10.2262	13.3381	9.89884	13.6981	11.1137	15.141	9.20982	11.3477	7.73543
WBGene00003691	nhr-101	protein_coding	1300	-0.344602	5.04055	0.0453288	0.0997037	0	0	34.4171	34.9915	36.2983	32.3695	40.883	26.5115	35.3761	21.8506	26.4747	26.9166	27.9217	24.8996	31.4484	20.3934	27.2124	16.8082
WBGene00003692	nhr-102	protein_coding	1367	-0.145035	2.95241	0.503425	0.61687	0	0	6.13489	9.28129	8.61178	7.44305	9.85365	6.99656	7.60552	5.39274	4.48785	6.78953	6.29977	5.44481	7.20823	5.11818	5.56366	3.94495
WBGene00003693	nhr-103	protein_coding	1185	-0.65716	2.88426	0.00317233	0.0127905	0	-1	7.56251	5.97416	9.93977	6.47391	9.77637	5.76187	8.5126	4.47398	6.38187	5.04149	8.38799	5.46321	8.2501	4.86234	7.18363	3.77551
WBGene00003696	nhr-106	protein_coding	1227	-0.678469	3.07821	0.000711614	0.00420842	0	-1	9.76181	6.43645	11.147	7.52059	10.5492	5.4875	9.76856	6.31151	7.95584	5.24568	9.08478	6.12925	8.59756	4.47229	7.96133	5.14385
WBGene00003697	nhr-107	protein_coding	1173	-0.263233	3.80931	0.145337	0.241338	0	0	15.3179	14.5798	16.1773	13.3355	15.7272	14.0617	13.6411	8.70828	13.0588	12.4295	13.7914	11.3687	13.4077	11.9878	11.6292	7.42394
WBGene00003698	nhr-108	protein_coding	1254	-0.300461	2.31417	0.11862	0.206255	0	0	5.82622	5.12071	6.0363	4.38055	4.67565	4.45859	5.0936	3.59516	4.64611	4.0835	4.81363	3.49326	3.72859	3.5555	4.06189	2.86696
WBGene00003700	nhr-110	protein_coding	1467	-0.474583	3.62777	0.0227429	0.0588658	0	0	13.3116	12.1973	14.0444	11.6685	17.0797	9.67171	12.734	7.58979	9.074	8.31442	9.57358	7.95401	11.6426	6.59285	8.68031	5.17368
WBGene00003702	nhr-112	protein_coding	1138	-0.676553	1.64598	0.00752272	0.0248858	0	-1	3.70409	2.56036	3.90347	2.24842	4.40516	2.1607	3.03523	2.43672	3.25491	2.24987	3.43011	1.97577	3.87097	1.89868	2.66716	2.14123
WBGene00003704	nhr-114	protein_coding	1538	-0.569257	8.56145	0.0041728	0.015756	0	0	496.27	380.711	481.093	321.098	388.736	261.925	439.062	252.86	322.673	247.536	312.804	208.776	252.754	170.302	285.476	164.408
WBGene00003705	nhr-115	protein_coding	1494	-0.588095	3.32884	0.0184682	0.0500178	0	0	10.9193	10.2414	11.1873	7.98578	13.9883	8.43703	11.8269	5.19301	7.30879	6.85504	7.48813	5.34523	9.363	5.64727	7.91629	3.47591
WBGene00003706	nhr-116	protein_coding	1428	-0.393973	2.8735	0.117017	0.204296	0	0	8.37278	7.71663	10.4227	7.09416	7.61243	6.10484	6.55889	4.15441	5.86329	5.4038	7.29879	4.9679	5.33083	4.2751	4.59306	2.90925
WBGene00003707	nhr-117	protein_coding	2108	-0.603582	3.8482	0.00119954	0.00617752	0	-1	16.9771	10.9171	18.8332	13.3742	18.8185	10.975	14.5133	10.2262	8.05364	5.17888	8.93417	6.34451	8.9272	5.20635	6.88486	4.85116
WBGene00003713	nhr-123	protein_coding	1338	-0.633313	2.3921	0.0199643	0.0531842	0	0	8.52712	4.48062	6.27775	4.30302	5.56441	4.3214	4.8145	3.11581	6.37303	3.34875	4.69189	3.21601	4.15875	3.22975	3.59828	2.32871
WBGene00003714	nhr-124	protein_coding	1544	0.140467	-0.528956	0.764764	0.837228	0	0	0.463011	0.391166	0.804839	0.542723	0.309134	1.16609	0.76753	0.479355	0.299877	0.253346	0.521269	0.351504	0.200216	0.755242	0.497105	0.310463
WBGene00003715	nhr-125	protein_coding	1566	-0.179236	1.75402	0.434302	0.55262	0	0	2.97099	3.69829	4.14492	3.37263	3.90282	2.46937	3.00034	2.83618	1.89718	2.36162	2.64682	2.15366	2.49222	1.57687	1.91593	1.8111
WBGene00003716	nhr-126	protein_coding	1459	-0.581405	3.15734	0.00352354	0.0138131	0	0	9.53031	6.9343	11.8714	7.86948	11.4766	7.75109	9.55923	5.79221	6.53208	4.75277	8.13666	5.39375	7.86607	5.3126	6.55191	3.96998
WBGene00003717	nhr-127	protein_coding	1778	-0.158083	-0.716417	0.717616	0.799535	0	0	0.463011	0.817892	0.925565	0.387659	0.309134	0.445859	0.558203	0.359516	0.260411	0.460007	0.520565	0.218031	0.173866	0.250764	0.31395	0.202203
WBGene00003718	nhr-128	protein_coding	1523	-0.486821	2.19532	0.0394123	0.0894306	0	0	5.6333	4.55174	5.59363	4.14795	5.52577	3.42969	4.29119	2.87613	3.69882	2.98867	3.67277	2.72354	3.62822	2.25193	2.81759	1.88846
WBGene00003719	nhr-129	protein_coding	1361	0.512858	1.49171	0.0835706	0.157924	0	0	2.97099	3.16489	2.57549	3.48893	2.04801	3.46398	1.4304	2.75629	2.18294	2.32541	1.89235	2.56351	1.50479	2.54517	1.05099	2.0252
WBGene00003720	nhr-130	protein_coding	1421	-0.451891	4.76508	0.033466	0.0793584	0	0	33.5683	27.3105	34.2862	27.7952	28.2085	20.4409	29.2708	16.0584	23.623	19.2192	24.1282	19.5603	19.8512	14.3849	20.5987	11.3008
WBGene00003721	nhr-131	protein_coding	1423	-0.189099	3.55407	0.208564	0.318816	0	0	13.0415	12.2684	12.636	12.909	12.1335	8.98578	11.9316	9.46726	9.16477	8.62149	8.87982	9.07171	8.52671	6.31467	8.38482	6.65303
WBGene00003722	nhr-132	protein_coding	1333	0.269818	3.02283	0.0640985	0.129552	0	0	6.86799	9.21017	8.00815	9.76901	7.45786	8.64281	6.87288	7.58979	5.15228	6.90936	6.00762	7.32859	5.59479	6.48373	5.15595	5.69376
WBGene00003723	nhr-133	protein_coding	1298	-0.723531	3.76906	0.00182329	0.00841318	0	-1	13.6202	11.8416	18.954	11.1646	19.8232	9.43163	15.1762	8.46861	10.4932	9.123	14.6024	8.60137	15.2721	7.26628	11.692	6.52435
WBGene00003724	nhr-134	protein_coding	1372	-0.201849	3.98195	0.132896	0.225292	0	0	14.8549	15.6822	17.9882	16.3204	18.2389	14.439	16.2228	12.0638	10.8272	11.4302	13.1109	11.8954	13.2937	10.524	11.8242	8.79283
WBGene00003725	nhr-135	protein_coding	1222	-0.573502	3.33102	0.00157749	0.00755232	0	0	10.4177	8.53452	12.9177	8.48973	12.6745	8.33414	11.792	6.75092	8.52516	6.98406	10.5709	6.94741	10.3719	6.82008	9.64979	5.52448
WBGene00003726	nhr-136	protein_coding	1510	0.273389	3.63613	0.0638324	0.1292	0	0	12.1154	15.1488	11.6299	14.3046	11.322	13.6159	9.69878	11.0252	8.02348	10.0323	7.70194	9.47326	7.49804	9.01712	6.42303	7.30143
WBGene00003731	nhx-3	protein_coding	2308	1.58586	4.42759	0.000861314	0.00482363	1	1	8.17986	36.2362	7.60573	34.8893	17.9684	36.8005	9.10569	20.7321	3.54413	15.7002	3.29538	15.1167	7.78528	15.9448	3.94527	8.98271
WBGene00003738	nid-1	protein_coding	4997	-0.933342	8.09105	3.12572e-06	0.000112558	0	-1	330.011	177.625	355.457	181.076	390.668	180.333	355.192	210.477	66.0418	35.5463	71.1341	36.2368	78.1805	36.0882	71.081	42.1206
WBGene00003747	nlp-9	protein_coding	712	0.717135	3.27769	0.000141374	0.00129329	0	1	7.0995	11.0949	7.36428	12.9478	6.72367	12.5184	7.91951	11.3048	9.97121	15.5827	10.3431	18.1851	9.44335	17.582	11.1229	15.8775
WBGene00003751	nlp-13	protein_coding	747	0.254041	5.19867	0.07411	0.144245	0	0	34.9573	42.8504	35.4129	46.5966	29.0586	37.8637	34.2946	32.1567	46.7969	57.3633	47.4069	62.3783	38.9004	50.6877	45.9098	43.0478
WBGene00003762	nlp-24	protein_coding	471	0.327611	7.45291	0.201619	0.310615	0	0	109.541	239.536	131.35	209.917	222.808	186.369	157.623	143.886	232.57	508.568	278.874	445.684	473.054	395.688	334.655	305.491
WBGene00003763	nlp-25	protein_coding	264	-2.41657	2.72655	4.71567e-05	0.000614513	-1	-1	5.8648	1.56466	14.2054	1.7057	13.5633	2.50367	10.5012	2.47667	22.2152	5.92675	53.8084	6.46098	51.376	9.4836	39.7773	9.38132
WBGene00003764	nlp-26	protein_coding	389	0.888654	2.5165	0.243494	0.357562	0	0	1.50479	8.78344	0.523146	7.86948	8.6944	7.75109	5.0936	4.91339	3.86834	22.5795	1.34485	20.23	22.3506	19.9257	13.0941	12.6308
WBGene00003765	nlp-27	protein_coding	317	0.575982	4.47331	0.227251	0.339533	0	0	9.8004	36.8051	8.97396	27.7952	32.8455	26.2371	19.4673	15.1396	30.9161	116.104	28.309	87.6819	103.614	82.7669	61.4112	47.7591
WBGene00003766	nlp-28	protein_coding	331	0.986805	2.32274	0.159597	0.258541	0	0	1.42762	8.96125	0.764597	6.55144	7.34193	7.03085	3.66321	3.63511	4.31304	27.0733	2.30996	19.7929	22.1811	21.2413	11.0671	10.9822
WBGene00003767	nlp-29	protein_coding	366	0.80628	4.30367	0.00794462	0.0259479	0	1	10.5335	33.6402	13.964	24.4613	18.2776	25.3454	14.4784	16.6576	28.78	91.9132	38.1529	66.8341	49.9387	69.2497	39.5585	45.5125
WBGene00003768	nlp-30	protein_coding	714	-1.65226	5.27397	0.000177513	0.0015216	-1	-1	61.8505	13.3352	81.8119	15.5064	41.8104	23.1847	48.9475	22.5297	86.6254	18.6767	114.583	21.7176	58.558	32.4715	68.5539	31.5542
WBGene00003769	nlp-31	protein_coding	451	0.476209	5.04387	0.00968112	0.030318	0	0	32.5265	36.3428	30.5839	40.5879	23.2623	43.7971	23.7585	32.4364	72.1209	80.5828	67.8135	89.9953	51.5795	97.111	52.6797	71.921
WBGene00003771	nlp-33	protein_coding	354	-1.20693	7.84915	5.78396e-05	0.000705036	-1	-1	336.802	131.858	418.637	123.818	262.764	153.89	268.531	147.801	951.417	372.481	1182.59	349.769	742.271	434.717	758.561	417.517
WBGene00003775	nmr-2	protein_coding	2997	-0.0751005	1.03519	0.815079	0.873599	0	0	2.85523	2.31143	1.77065	2.28719	2.08666	1.85203	1.39551	1.23833	0.952697	0.771249	0.590806	0.763159	0.696248	0.617961	0.465635	0.413191
WBGene00003786	npa-1	protein_coding	4524	-0.667181	11.1444	2.43583e-05	0.000400253	0	-1	3002.12	1764.69	2930.5	1779.32	2617.55	1589.42	2560.83	1863.57	663.599	390.073	647.768	393.306	578.593	351.33	566.054	411.93
WBGene00003812	nrf-5	protein_coding	1932	0.413775	5.99915	0.00183934	0.00845964	0	0	49.7351	74.926	62.5763	78.9274	54.0598	72.3321	52.7851	65.7515	25.7428	38.7816	32.3894	40.8527	27.9813	37.439	27.3215	34.0329
WBGene00003816	asns-1	protein_coding	2178	-0.0659276	4.50568	0.710211	0.793534	0	0	18.8677	25.1768	22.8574	23.5309	31.068	18.8976	19.8511	20.8919	8.66285	11.5596	10.4947	10.8039	14.2645	8.67657	9.11437	9.59224
WBGene00003830	num-1	protein_coding	3115	-0.468956	5.52567	0.000642106	0.00390171	0	0	52.4746	39.6855	51.3487	40.239	61.054	34.9828	48.7381	39.4269	16.8458	12.7401	16.4843	12.9178	19.6	11.2304	15.6463	12.6571
WBGene00003834	nxf-1	protein_coding	2053	-0.15954	6.12531	0.206788	0.316922	0	0	71.7667	60.4884	77.9889	71.9108	85.321	63.655	59.2742	67.4692	34.957	29.4634	37.9878	35.0272	41.5592	31.0058	28.872	32.8637
WBGene00003835	nxf-2	protein_coding	1481	0.780188	2.47821	0.132232	0.224436	0	0	2.81665	4.58731	2.41452	3.2951	5.178	7.06515	5.75647	12.8627	1.90186	3.09744	1.63033	2.22492	3.49628	4.77053	3.88688	8.68514
WBGene00003844	odc-1	protein_coding	1580	-1.59043	7.18199	2.80731e-06	0.000107468	-1	-1	162.825	78.0909	234.772	79.9353	245.298	67.9764	228.759	63.4346	103.054	49.4246	148.59	50.592	155.252	43.023	144.784	40.1485
WBGene00003849	odr-2	protein_coding	1064	0.447652	2.19118	0.056997	0.118394	0	0	4.47577	6.04529	3.54129	4.76821	3.47776	6.07054	3.6981	3.83484	4.20655	5.68166	3.32828	4.4814	3.26857	5.7054	3.47565	3.60417
WBGene00003850	odr-3	protein_coding	1365	0.475857	1.39049	0.0470631	0.102544	0	0	2.43081	3.0582	2.25355	3.25634	1.73888	3.01812	2.09326	2.51661	1.78081	2.24044	1.65095	2.38559	1.2739	2.21108	1.53353	1.84367
WBGene00003861	oig-3	protein_coding	521	-0.00406963	-0.079188	0.987227	0.99236	0	0	0.887437	0.782331	0.684113	0.775318	1.08197	0.926015	0.837305	0.998656	1.70333	1.5016	1.31308	1.48813	2.07672	1.77738	1.60711	1.91681
WBGene00003865	oma-2	protein_coding	1546	1.05286	1.34279	0.145345	0.241338	0	0	0.694516	2.66704	0.362178	1.86076	2.35715	3.01812	2.96545	5.75226	0.449234	1.72512	0.234268	1.2036	1.52467	1.95221	1.91815	3.72074
WBGene00003886	osm-6	protein_coding	1457	0.123042	0.0911661	0.665142	0.75804	0	0	1.08036	1.1735	1.04629	0.930382	0.579626	1.0632	1.08152	0.95871	0.741495	0.80542	0.718113	0.63856	0.397822	0.72972	0.742292	0.658003
WBGene00003916	par-1	protein_coding	6903	0.201237	7.36237	0.0264411	0.0662411	0	0	161.205	179.189	159.922	180.3	154.799	173.199	136.167	171.01	23.3529	25.9582	23.167	26.1191	22.4249	25.0904	19.7257	24.7733
WBGene00003919	par-4	protein_coding	2328	0.533079	3.83179	0.00796255	0.0259945	0	0	14.1218	15.8244	9.33614	14.6923	12.4813	16.8398	10.3616	19.6536	6.06608	6.79743	4.01037	6.31112	5.36138	7.23357	4.45088	8.44225
WBGene00003922	pas-1	protein_coding	946	-0.142893	7.3001	0.132124	0.224307	0	0	169.732	138.366	181.733	154.056	150.51	144.596	159.297	161.902	179.421	146.264	192.106	162.85	159.101	152.849	168.39	171.144
WBGene00003923	pas-2	protein_coding	889	0.00403476	7.83215	0.960365	0.974277	0	0	236.599	209.843	235.898	229.843	207.97	247.28	229.491	225.537	266.14	236.043	265.353	258.541	233.937	278.156	258.145	253.697
WBGene00003927	pas-6	protein_coding	989	-0.265843	7.62763	0.0259862	0.0653907	0	0	215.956	166.53	241.331	178.168	187.683	171.964	218.432	201.449	218.358	168.382	244.015	180.15	189.771	173.877	220.861	203.69
WBGene00003954	pcm-1	protein_coding	981	0.0551343	3.57213	0.773802	0.844321	0	0	12.7328	11.3082	13.4811	14.8473	10.4333	13.3072	9.73367	8.70828	12.9794	11.5273	13.7422	15.1349	10.6353	13.5649	9.92219	8.87694
WBGene00003959	pcp-4	protein_coding	3155	0.116546	7.69349	0.560281	0.668671	0	0	230.772	254.151	242.86	247.443	165.078	188.496	155.599	171.01	73.1449	80.555	76.9763	78.4288	52.3225	59.745	49.3183	54.2028
WBGene00003982	pes-9	protein_coding	1620	-1.16182	8.86096	1.79463e-05	0.000327711	-1	-1	547.202	339.923	688.822	313.073	699.957	239.289	634.328	256.495	337.779	209.829	425.199	193.255	432.072	147.709	391.561	158.33
WBGene00003994	pgl-3	protein_coding	2276	1.88007	3.2951	0.0353424	0.0826856	0	0	2.08355	5.29852	2.57549	5.27216	5.68034	9.56882	6.27979	41.2245	0.915443	2.32799	1.13158	2.31642	2.49576	4.20423	2.75913	18.1127
WBGene00004003	pgp-9	protein_coding	3991	-0.0825493	5.96726	0.570709	0.677743	0	0	65.979	77.4863	62.7372	61.5603	70.9076	51.8568	57.4949	51.8902	16.532	19.4153	15.7197	15.4248	17.7669	12.9934	14.4061	13.0018
WBGene00004013	pha-4	protein_coding	2327	-1.0053	4.23528	8.59867e-06	0.000211632	-1	-1	25.4656	11.8416	27.0426	11.0483	25.8127	13.3072	21.8746	13.7016	10.9435	5.0888	11.6212	4.74787	11.0927	5.7186	9.40034	5.88808
WBGene00004026	phy-3	protein_coding	1027	0.0653525	-0.366922	0.948653	0.966338	0	0	0.347258	0.177803	0.281694	0.0387659	1.23654	0.480156	0.872193	2.19704	0.338129	0.173128	0.274288	0.0377467	1.20403	0.467533	0.849263	2.13928
WBGene00004032	pkc-1	protein_coding	3577	-0.150409	6.67957	0.0897565	0.166829	0	0	110.004	102.628	107.084	102.342	115.848	91.7784	98.1391	91.6367	30.753	28.691	29.9368	28.6111	32.3869	25.6579	27.4362	25.6183
WBGene00004037	plc-2	protein_coding	2933	-0.912854	5.18365	1.24144e-05	0.000257987	0	-1	47.883	25.7814	51.9926	27.989	47.568	21.6413	42.0746	25.246	16.3256	8.7901	17.7268	9.54278	16.2182	7.37856	14.3452	8.60758
WBGene00004053	tank-1	protein_coding	6958	0.4836	6.21117	0.000297157	0.00221685	0	0	62.4679	86.8743	64.7091	93.1545	63.7203	77.065	55.9948	88.1214	8.97785	12.4855	9.29995	13.3881	9.15784	11.0757	8.04754	12.6648
WBGene00004060	pmp-3	protein_coding	2657	-0.262837	6.33346	0.0200735	0.0533683	0	0	91.6761	78.6954	83.8643	77.9582	96.9908	66.433	79.0207	69.9059	34.5036	29.6181	31.5635	29.3407	36.5039	25.003	29.7406	26.3101
WBGene00004062	pmp-5	protein_coding	2353	-1.17624	9.45217	1.19497e-06	6.38161e-05	-1	-1	871.309	475.657	986.854	425.378	998.928	369.24	1027.23	448.556	370.297	202.149	419.402	180.781	424.534	156.923	436.563	190.632
WBGene00004064	pms-2	protein_coding	3131	-0.112752	4.45318	0.393019	0.514048	0	0	24.5782	20.4829	23.5013	18.9953	23.2237	18.7947	19.4325	25.6455	7.84994	6.54195	7.50601	6.06685	7.41734	6.00277	6.20647	8.19083
WBGene00004078	pos-1	protein_coding	1118	0.230821	1.9117	0.79319	0.858173	0	0	1.35045	1.28018	1.00605	1.16298	4.25059	3.08672	6.94265	10.426	1.20791	1.14506	0.899865	1.04023	3.80196	2.76093	6.20989	9.32556
WBGene00004083	pph-1	protein_coding	1490	-0.5596	4.26427	0.00867135	0.027808	0	0	19.0606	15.8955	22.3745	16.6306	30.4883	16.2224	19.3278	13.1423	12.7924	10.6682	15.0165	11.1615	20.462	10.8875	12.9717	8.82035
WBGene00004092	ppt-1	protein_coding	1011	0.798941	3.3146	0.001584	0.00757069	0	1	8.64287	13.4063	7.40452	13.1416	5.44849	13.8559	7.32642	9.74689	8.54883	13.2604	7.32396	12.9987	5.38921	13.7052	7.2467	9.64084
WBGene00004098	pqn-2	protein_coding	1401	-4.55788	0.935701	0.00150987	0.00731521	-1	-1	0.887437	0.426726	4.18516	0	6.83959	0.0685937	2.2677	0.0798925	0.633431	0.304587	2.98727	0	4.88194	0.0489605	1.61863	0.0570253
WBGene00004099	abu-15	protein_coding	1238	-3.20272	1.761	0.0139229	0.0401296	0	-1	1.27328	1.92027	7.52525	0.0387659	10.0855	0.137187	5.0936	0.479355	1.0285	1.5511	6.07855	0.0313133	8.14661	0.110814	4.11438	0.387201
WBGene00004104	pqn-13	protein_coding	2419	-1.1635	0.176235	0.294741	0.413438	0	0	1.04177	0.106682	1.08653	0.0387659	2.47307	0.171484	1.25596	2.31688	0.430663	0.0441015	0.449166	0.0160256	1.02235	0.0708906	0.519205	0.957785
WBGene00004119	pqn-31	protein_coding	1257	1.90901	1.17277	0.0131161	0.0383353	0	1	0.424427	3.48493	0.20121	2.90744	1.62295	2.40078	1.39551	4.99328	0.33765	2.77242	0.160071	2.313	1.29113	1.90993	1.11019	3.97238
WBGene00004130	ketn-1	protein_coding	16132	0.505052	6.3881	0.110683	0.196166	0	0	63.5868	77.2019	84.7898	86.9907	52.3982	67.5991	75.9156	160.983	3.94166	4.78563	5.256	5.39243	3.24809	4.19037	4.7059	9.97913
WBGene00004136	pqn-51	protein_coding	1844	-0.0291665	5.58219	0.71133	0.79422	0	0	45.2979	44.7707	50.1415	47.527	50.6207	44.8603	47.2031	52.2497	24.565	24.2791	27.1917	25.7739	27.4516	24.3277	25.5982	28.335
WBGene00004138	pqn-53	protein_coding	1669	-0.0137601	6.80782	0.843173	0.894698	0	0	109.309	113.189	114.529	112.576	121.103	112.562	105.047	107.376	65.4938	67.8185	68.6211	67.4513	72.5604	67.4429	62.94	64.3352
WBGene00004139	pqn-54	protein_coding	1277	-4.73079	2.93203	0.000976336	0.00528026	-1	-1	3.6655	1.28018	12.636	0.0387659	29.2132	0.137187	12.8038	0.719033	2.8704	1.00249	9.89505	0.030357	22.8764	0.107429	10.0265	0.563064
WBGene00004144	pqn-60	protein_coding	520	2.32351	0.445047	0.00182631	0.00841615	1	1	0.347258	1.03125	0.160968	2.59732	0.772835	1.78344	0.418652	3.1957	0.667804	1.98318	0.309554	4.99484	1.48622	3.42969	0.805101	6.14558
WBGene00004146	pqn-63	protein_coding	1550	-6.05016	2.88831	0.000338413	0.00242861	-1	-1	6.32781	0.497847	6.80089	0	31.0293	0	13.6411	0.359516	4.08246	0.321192	4.38767	0	20.0189	0	8.80071	0.231946
WBGene00004150	pqn-67	protein_coding	2264	-0.833731	-0.238953	0.0465129	0.101708	0	0	1.08036	0.462287	0.684113	0.426425	1.54567	0.65164	0.662866	0.679086	0.47719	0.20419	0.30217	0.18835	0.682717	0.287827	0.292786	0.29995
WBGene00004151	pqn-68	protein_coding	475	0.408626	3.07015	0.00800689	0.0261091	0	0	6.75224	9.06793	7.40452	8.79986	7.61243	10.8378	6.83799	9.26753	14.2152	19.0904	15.5885	18.526	16.0262	22.8164	14.3958	19.5106
WBGene00004152	pqn-70	protein_coding	2199	0.289992	6.20871	0.00299606	0.0122509	0	0	64.8987	82.1092	71.0673	86.1378	66.6957	81.798	63.2863	75.099	29.5128	37.3393	32.318	39.1714	30.33	37.1978	28.7796	34.1514
WBGene00004173	pqn-94	protein_coding	876	1.67099	-0.0700136	0.0146887	0.041868	0	1	0.231505	1.67134	0.321936	0.387659	0.65691	1.1318	0.45354	2.1571	0.264276	1.90793	0.367507	0.442533	0.749897	1.292	0.51774	2.46244
WBGene00004195	prx-6	protein_coding	2309	-0.351951	4.61682	0.00996665	0.0309859	0	0	31.2532	23.1854	28.1291	22.7944	24.1125	21.1269	26.2356	18.8546	13.5354	10.0413	12.1824	9.87196	10.4428	9.14979	11.3623	8.16571
WBGene00004203	swsn-1	protein_coding	3082	-0.0569531	5.72575	0.632945	0.731101	0	0	58.7638	48.3623	62.8177	52.9542	43.7425	51.9254	50.2383	53.9674	19.0668	15.6919	20.3821	17.1818	14.1929	16.848	16.3006	17.5105
WBGene00004206	pst-1	protein_coding	1803	0.221619	5.92599	0.40088	0.521104	0	0	80.5253	44.8418	57.7875	62.0642	42.1195	71.8519	43.8538	82.7686	44.6618	24.8707	32.0507	34.4227	23.3608	39.8513	24.3227	45.9061
WBGene00004211	ptd-2	protein_coding	2811	-0.550556	3.08777	0.0158282	0.044383	0	0	12.617	7.43215	10.5434	7.09416	8.57847	7.54531	8.33816	5.27291	4.48845	2.64395	3.75076	2.52371	3.05175	2.68421	2.96626	1.87581
WBGene00004216	ptr-1	protein_coding	3005	-0.608211	6.25733	0.0126113	0.0371592	0	-1	117.875	54.7632	104.307	50.667	66.1547	66.09	80.8697	70.6649	39.2262	18.224	34.7112	16.8609	22.0149	21.9934	26.9117	23.5158
WBGene00004229	ptr-15	protein_coding	2733	1.52148	4.68022	0.000415795	0.00283993	1	1	20.5268	35.0627	13.1189	41.402	7.45786	40.6418	11.7223	34.5535	7.51073	12.8294	4.80018	15.1489	2.72882	14.8708	4.28916	12.6431
WBGene00004230	ptr-16	protein_coding	2890	-1.06339	5.58503	0.0446251	0.0984226	0	0	92.1006	18.2781	72.4758	15.235	33.657	35.3258	61.0884	55.2856	31.8687	6.3246	25.0781	5.27163	11.646	12.2234	21.1378	19.13
WBGene00004236	ptr-22	protein_coding	2697	3.68139	1.84347	1.55782e-05	0.000302834	1	1	0.192921	6.54313	0.442662	6.12501	0.425059	6.65359	0.941968	6.75092	0.0715318	2.42608	0.164131	2.27105	0.157605	2.46703	0.349265	2.50312
WBGene00004248	pus-1	protein_coding	1382	0.393388	4.90743	0.00456533	0.0169088	0	0	23.8836	35.8806	27.6865	28.9969	26.1991	32.3076	25.7471	38.7878	17.2819	25.9628	20.0336	20.9818	18.9574	23.3774	18.6303	28.0664
WBGene00004256	pxn-1	protein_coding	4040	0.810056	5.33938	0.001109	0.00580705	0	1	28.5523	62.9421	23.622	50.5507	36.6324	51.8568	28.6079	40.5055	7.06741	15.5797	5.84704	12.5126	9.06742	12.8359	7.08117	10.0261
WBGene00004258	pyc-1	protein_coding	4026	-0.719094	8.95368	0.000100348	0.00102462	0	-1	653.617	343.621	674.415	411.384	567.029	331.822	572.158	411.966	162.349	85.3505	167.515	102.182	140.842	82.4198	142.116	102.326
WBGene00004266	rab-1	protein_coding	1097	-0.297626	8.69929	0.00455371	0.0168746	0	0	452.632	369.758	513.327	384.131	450.177	363.718	417.117	373.897	412.609	337.063	467.937	350.165	410.371	331.557	380.235	340.836
WBGene00004296	rad-50	protein_coding	4178	1.12006	3.93757	0.00920871	0.0291612	0	1	10.8036	16.2867	6.76065	12.9478	9.89229	17.5943	10.9547	36.7506	2.58583	3.89821	1.61815	3.09905	2.36771	4.21117	2.62201	8.79621
WBGene00004308	rap-2	protein_coding	971	0.406557	4.40564	0.00342334	0.0135289	0	0	18.2889	27.7728	18.2699	23.7635	17.4274	24.3851	18.6649	20.3726	18.8351	28.6022	18.8155	24.4732	17.9479	25.1133	19.2224	20.981
WBGene00004320	rbx-1	protein_coding	695	0.0637924	5.99835	0.343196	0.464377	0	0	59.3811	63.5822	64.4274	64.6228	65.4978	68.2507	60.4604	64.5931	85.4405	91.4852	92.7013	92.9824	94.2414	98.2025	86.9934	92.9397
WBGene00004323	rde-1	protein_coding	3218	0.369032	5.37999	0.00863553	0.0277246	0	0	42.8285	45.7308	32.2338	43.9605	38.1008	46.9181	31.9571	50.8116	13.309	14.2109	10.0167	13.6608	11.8399	14.5799	9.93075	15.7898
WBGene00004328	rdy-2	protein_coding	1262	-1.25006	2.08563	0.000425782	0.00288724	-1	-1	5.67188	2.91596	7.24355	1.9383	4.48244	2.81234	6.10535	2.19704	4.49436	2.31059	5.73974	1.53589	3.55186	2.22848	4.83784	1.74092
WBGene00004336	ret-1	protein_coding	11116	-0.962394	8.96315	0.000196464	0.00163743	0	-1	486.239	325.948	694.697	347.769	842.854	334.874	614.407	345.335	43.7422	29.3224	62.4952	31.2854	75.8235	30.1254	55.2723	31.0665
WBGene00004337	rfc-1	protein_coding	2776	0.825305	4.74493	0.00801751	0.0261377	0	1	19.1378	27.1682	15.6139	27.8339	20.8279	28.2949	21.5606	53.488	6.89401	9.78683	5.6246	10.0266	7.50285	10.1927	7.76679	19.268
WBGene00004358	rhr-1	protein_coding	1634	0.337203	8.19174	0.0559356	0.116876	0	0	220.239	395.753	256.704	359.011	290.122	300.681	266.158	249.824	134.785	242.199	157.101	219.713	177.553	184.015	162.888	152.891
WBGene00004359	rhr-2	protein_coding	1455	1.18327	2.48812	0.00199355	0.00899926	1	1	2.7009	10.6326	3.05839	8.48973	4.13467	6.89367	3.62832	4.71366	1.85629	7.30762	2.10199	5.83487	2.8417	4.73792	2.49369	3.23963
WBGene00004364	ric-4	protein_coding	1239	0.195709	5.3197	0.21403	0.324751	0	0	37.8897	49.2157	39.1152	48.3023	35.5504	42.3566	36.1088	30.3592	30.5809	39.7221	31.57	38.9849	28.6928	34.1861	29.1435	24.5029
WBGene00004373	rme-1	protein_coding	3246	-0.382919	8.64594	0.000896781	0.00496139	0	0	480.335	341.665	484.634	355.522	417.486	330.279	430.933	363.191	147.978	105.257	149.302	109.526	128.615	101.749	132.758	111.889
WBGene00004384	rnp-1	protein_coding	1653	0.517108	4.47827	0.000171722	0.00148183	0	0	19.0606	24.0389	18.8735	28.4929	17.5434	25.2425	17.6183	26.8439	11.5309	14.5426	11.4177	17.2371	10.613	15.2707	10.6584	16.2395
WBGene00004395	rol-3	protein_coding	7723	0.839549	5.30007	0.000434798	0.00293228	0	1	35.8448	49.7136	29.8595	56.0943	22.76	51.1709	24.3167	44.8197	4.6413	6.43708	3.86631	7.26327	2.94704	6.62578	3.14861	5.8034
WBGene00004405	rop-1	protein_coding	2035	-0.591379	7.39387	0.000362569	0.0025617	0	-1	178.992	146.331	197.789	141.069	233.551	128.819	198.023	120.278	87.9569	71.9074	97.1937	69.3214	114.767	63.3017	97.3084	59.1047
WBGene00004413	rpl-2	protein_coding	876	0.0771608	11.1303	0.379845	0.500637	0	0	2010.05	2278.43	2511.62	2444.97	2072.82	2286.4	2131.74	2195.85	2294.57	2600.95	2867.15	2791.06	2366.23	2610.05	2433.5	2506.67
WBGene00004422	rpl-11.1	protein_coding	655	0.996203	8.3261	0.0410328	0.0922326	0	0	153.372	257.138	168.574	231.743	218.983	440.303	316.117	780.59	234.156	392.577	257.364	353.805	334.325	672.218	482.622	1191.74
WBGene00004442	rpl-28	protein_coding	450	0.0794576	9.64363	0.368236	0.48946	0	0	713.886	824.293	875.263	862.696	738.444	841.473	783.543	758.819	1586.41	1831.76	1945.03	1917.1	1640.99	1869.94	1741.21	1686.26
WBGene00004452	rpl-38	protein_coding	343	0.310769	10.6332	0.0111525	0.0337894	0	0	1255.22	1715.9	1589.16	1765.83	1285.8	1895.28	1540.89	1657.21	3659.54	5002.63	4633.11	5148.18	3748.7	5525.59	4492.38	4831.52
WBGene00004453	rpl-39	protein_coding	236	0.335773	10.3106	0.00343794	0.0135715	0	0	1102.39	1395.71	1166.29	1411.85	1100.09	1611.2	1122.3	1249.2	4671.14	5914.04	4941.92	5982.43	4661.41	6827.11	4755.52	5293.22
WBGene00004457	rpm-1	protein_coding	11557	-0.0531152	3.85103	0.619057	0.718637	0	0	14.6234	15.3977	14.2054	14.6535	16.1523	13.9245	13.5015	12.3833	1.26533	1.33233	1.22916	1.26793	1.39762	1.20486	1.16826	1.0715
WBGene00004485	rps-16	protein_coding	540	0.191328	10.8612	0.0544736	0.114634	0	0	1565.79	1975.85	1980.59	2054.83	1596.14	1984.42	1805.3	1918.02	2899.61	3658.98	3667.76	3805.23	2955.81	3674.84	3343.15	3551.89
WBGene00004496	rps-27	protein_coding	356	0.271647	9.86479	0.0136407	0.0395052	0	0	806.565	1004.55	973.856	1088.93	831.88	1012.61	766.902	973.211	2265.63	2821.77	2735.55	3058.8	2336.74	2844.42	2154.22	2733.74
WBGene00004499	rps-30	protein_coding	489	0.11656	10.3667	0.14734	0.243679	0	0	1238.67	1405.07	1354.99	1442.13	1221.04	1415.19	1253.27	1232.02	2533.07	2873.35	2770.94	2949.14	2497.02	2894.05	2562.93	2519.47
WBGene00004501	rpt-1	protein_coding	1598	-0.302551	7.66817	0.0211117	0.0555156	0	0	237.216	167.49	248.856	179.06	187.76	176.663	224.433	205.124	148.445	104.812	155.73	112.052	117.497	110.553	140.446	128.363
WBGene00004502	rpt-2	protein_coding	1484	-0.164024	7.66498	0.20028	0.309125	0	0	225.409	176.451	242.86	186.038	180.302	178.206	209.012	224.738	151.893	118.902	163.652	125.362	121.498	120.085	140.844	151.44
WBGene00004738	scc-3	protein_coding	3553	0.610008	5.16823	0.0112233	0.0339304	0	1	30.443	38.2631	27.0426	34.3078	28.6722	37.6922	27.4566	63.195	8.56824	10.7692	7.6112	9.65602	8.06985	10.6086	7.72773	17.7864
WBGene00004740	scd-2	protein_coding	4511	0.369076	3.33676	0.048724	0.105354	0	0	9.0673	12.4462	9.29589	12.0562	9.04217	12.5526	7.60552	8.14904	2.01004	2.75907	2.06072	2.67262	2.00447	2.78268	1.68599	1.80648
WBGene00004747	sdc-3	protein_coding	6770	0.458617	4.19886	0.00473602	0.0174224	0	0	18.2503	21.6563	15.0103	22.2129	15.1089	18.1773	13.2573	22.6495	2.69577	3.19887	2.21717	3.28107	2.23175	2.68498	1.95825	3.34557
WBGene00004754	sec-23	protein_coding	2591	-0.334799	7.82866	0.00901865	0.0287136	0	0	252.341	174.602	273.203	209.724	266.164	199.642	222.339	220.064	97.3913	67.3879	105.443	80.9431	102.727	77.0521	85.8122	84.934
WBGene00004759	sel-1	protein_coding	2406	-0.0399288	7.01247	0.617563	0.717424	0	0	128.64	123.822	139.72	134.556	137.642	123.434	117.292	127.189	53.4663	51.4637	58.0715	55.9254	57.2078	51.3027	48.75	52.8632
WBGene00004766	sel-9	protein_coding	777	-0.181538	7.51611	0.0619403	0.1266	0	0	183.314	159.844	215.455	181.89	180.341	178.927	198.79	165.258	235.925	205.72	277.291	234.092	232.099	230.279	255.843	212.687
WBGene00004767	sel-10	protein_coding	2557	0.27007	5.72182	0.0177095	0.048486	0	0	52.8218	54.6921	43.7028	54.4273	49.0364	55.6981	45.5633	65.6716	20.6577	21.3892	17.0914	21.2856	19.1773	21.7826	17.8191	25.6831
WBGene00004768	sel-11	protein_coding	2081	-0.191071	6.86934	0.0300263	0.0731634	0	0	123.238	105.401	135.293	117.228	123.151	104.743	116.595	109.093	59.2206	50.6494	65.0137	56.3326	59.1789	50.3328	56.0282	52.4235
WBGene00004793	shw-3	protein_coding	1752	-0.282464	3.36541	0.0651106	0.131036	0	0	12.154	9.88582	12.2336	9.49765	9.19674	9.67171	11.3385	7.86941	6.93723	5.64259	6.98262	5.42103	5.24928	5.52038	6.47175	4.49167
WBGene00004795	sid-1	protein_coding	2684	-0.36093	3.75953	0.0252432	0.0639301	0	0	15.8967	11.2727	15.0505	10.8932	16.7319	10.632	12.9085	14.3807	5.92277	4.19996	5.60749	4.05858	6.23394	3.96126	4.80941	5.35792
WBGene00004806	skp-1	protein_coding	1741	0.281938	5.81818	0.0350296	0.0821439	0	0	53.3234	55.7233	53.8035	54.6987	44.6312	63.3463	51.6687	73.581	30.628	32.0065	30.9038	31.418	25.6354	36.385	29.6776	42.2636
WBGene00004809	skr-3	protein_coding	708	-0.37201	6.95594	0.0302641	0.0736033	0	0	139.289	123.288	148.372	118.546	149.041	111.911	123.258	78.8938	196.736	174.136	209.565	167.438	210.51	158.066	174.094	111.432
WBGene00004810	skr-4	protein_coding	681	-0.862832	3.41023	0.00175733	0.00817869	0	-1	15.7038	6.89874	17.1028	6.5902	9.73772	8.16265	11.9665	8.30882	23.0599	10.1303	25.1143	9.67724	14.2992	11.9863	17.5719	12.2009
WBGene00004830	slo-1	protein_coding	3949	0.562277	4.13855	0.00128447	0.00648975	0	0	17.2857	21.9053	14.2054	21.5151	12.2494	19.6178	12.9085	20.6123	4.37724	5.54704	3.59722	5.44823	3.10191	4.96779	3.26879	5.21962
WBGene00004855	sma-1	protein_coding	13478	0.273082	7.8591	0.0354168	0.0828225	0	0	243.891	255.716	227.931	252.327	176.554	242.101	192.441	265.882	18.0955	18.9728	16.9113	18.7214	13.0994	17.9627	14.2781	19.7271
WBGene00004882	smg-4	protein_coding	1366	0.328185	4.58249	0.00103367	0.00550977	0	0	20.2567	27.026	20.9258	26.2058	22.1417	25.7226	21.3862	27.4031	14.8292	19.7848	15.3191	19.1843	16.2092	18.8306	15.656	20.0609
WBGene00004897	snb-1	protein_coding	807	-0.0580206	6.69115	0.570063	0.677147	0	0	103.907	101.49	121.812	110.909	97.4545	102.239	98.174	90.0788	128.758	125.762	150.945	137.434	120.761	126.69	121.653	111.622
WBGene00004898	snb-2	protein_coding	631	-0.864228	5.56915	0.000177449	0.0015216	0	-1	49.002	36.3073	67.8882	38.0681	67.4299	32.3076	60.4604	27.7626	77.6577	57.5393	107.588	60.3298	106.862	51.2007	95.8168	43.9979
WBGene00004909	snf-10	protein_coding	2050	0.637441	0.475802	0.55876	0.667345	0	0	0.347258	0.355605	0.241452	0.155064	2.16394	1.33758	1.36062	4.59382	0.169394	0.173466	0.117781	0.0756408	1.05558	0.652477	0.663717	2.24089
WBGene00004910	snf-11	protein_coding	2123	1.81214	5.20454	3.71052e-08	8.40505e-06	1	1	18.6748	61.4486	14.9298	56.2106	16.075	60.0538	15.5599	51.4108	8.79641	28.9442	7.03239	26.4769	7.57182	28.2872	7.32921	24.2161
WBGene00004917	snr-4	protein_coding	800	0.0935529	6.86218	0.400377	0.520736	0	0	108.229	111.198	121.812	109.204	100.159	118.804	119.769	140.93	135.286	138.997	152.266	136.504	125.199	148.505	149.712	176.163
WBGene00004923	snt-3	protein_coding	1281	0.298232	3.09784	0.15937	0.258321	0	0	8.17986	11.5927	7.44476	10.3117	6.72367	9.29445	8.09395	6.23162	6.38553	9.04975	5.81168	8.04975	5.24876	7.25562	6.31846	4.86465
WBGene00004925	snt-5	protein_coding	1795	-1.23519	4.42891	5.31137e-05	0.000667554	-1	-1	24.5396	15.6466	32.8777	14.1883	33.5797	11.2837	29.5499	10.0665	13.6711	8.71678	18.3163	7.90436	18.7073	6.28616	16.4623	5.60805
WBGene00004928	soc-1	protein_coding	1358	-0.163956	4.17133	0.401771	0.522118	0	0	16.5141	19.1671	21.3685	19.6543	21.0211	17.5943	16.9554	11.2648	12.1606	14.1142	15.7353	14.473	15.4795	12.956	12.4856	8.29517
WBGene00004947	sos-1	protein_coding	4533	0.254545	5.35249	0.00369583	0.0143023	0	0	36.3078	44.8062	38.1091	45.7438	39.26	43.3855	35.097	43.5414	8.00965	9.88446	8.40705	10.0913	8.66094	9.57104	7.74256	9.60543
WBGene00004964	spe-10	protein_coding	1224	0.389748	1.35145	0.573552	0.680377	0	0	1.9678	0.817892	1.28774	0.891616	2.66628	2.88094	2.65147	6.67102	1.60768	0.668212	1.05208	0.728444	2.17833	2.35371	2.16623	5.45018
WBGene00004975	spe-39	protein_coding	1889	0.469257	4.47783	0.000171007	0.00147859	0	0	18.7905	25.4613	17.304	24.9265	18.5867	25.7226	19.8162	27.0436	9.94734	13.4787	9.16043	13.1956	9.83943	13.6171	10.4903	14.3164
WBGene00004984	spn-4	protein_coding	1542	0.765163	3.21151	0.281081	0.399115	0	0	3.97418	5.51188	2.89742	4.92327	8.07613	8.09406	12.2456	27.8026	2.57729	3.5745	1.879	3.19278	5.23744	5.24906	7.94136	18.0302
WBGene00004997	spp-12	protein_coding	333	5.69546	2.6234	3.29159e-07	3.1055e-05	1	1	0.115753	7.68107	0.241452	12.909	0.154567	12.1411	0.383765	15.0597	0.347606	23.0663	0.72508	38.7659	0.464165	36.4597	1.15245	45.2244
WBGene00005001	spp-16	protein_coding	564	-0.862754	5.51762	2.78496e-05	0.00043789	0	-1	54.5581	34.4937	61.2885	36.1686	63.102	32.6163	57.1461	26.5243	96.7342	61.159	108.668	64.1287	111.883	57.8303	101.323	47.0289
WBGene00005004	spp-19	protein_coding	438	1.31984	1.14144	0.000572957	0.00358857	1	1	1.2347	3.0582	1.12678	3.56646	1.31382	3.49828	1.18618	2.03726	2.81894	6.9822	2.57255	8.14261	2.99959	7.98694	2.70818	4.65128
WBGene00005006	spr-1	protein_coding	1908	0.226353	3.96125	0.158044	0.257115	0	0	14.3533	14.971	13.4408	13.6068	16.6932	19.1033	12.6642	19.1742	7.52271	7.84642	7.04445	7.13146	8.74908	10.0122	6.63744	10.0494
WBGene00005018	sqt-3	protein_coding	1167	-0.0204045	10.3869	0.954192	0.969692	0	0	2006.11	847.265	1554.1	1237.76	635.425	1570.83	1197.8	1661.84	1719.03	726.019	1331.71	1060.63	544.495	1346.04	1026.39	1424.03
WBGene00005022	sqv-4	protein_coding	1581	-0.0864802	6.75683	0.630912	0.729525	0	0	139.752	96.9024	121.33	106.645	74.1922	110.882	109.966	104.899	88.3948	61.2918	76.7423	67.4541	46.9274	70.1339	69.5547	66.3497
WBGene00005024	sqv-6	protein_coding	2595	0.79839	3.72767	8.49276e-05	0.000911908	0	1	11.228	15.8244	8.81299	16.2041	9.73772	16.4282	8.68704	18.4552	4.32679	6.09804	3.39614	6.24437	3.75249	6.33071	3.34761	7.11182
WBGene00005110	srd-32	protein_coding	1398	0.806809	1.3679	0.00361855	0.0140841	0	1	1.73629	2.98708	1.81089	3.83782	1.81616	3.2925	1.91882	2.63645	1.24198	2.13668	1.29534	2.74522	1.29911	2.35515	1.37255	1.88587
WBGene00005182	srg-25	protein_coding	1101	-0.0308984	-1.04681	0.937934	0.958178	0	0	0.308674	0.391166	0.643871	0.426425	0.502343	0.480156	0.209326	0.31957	0.280358	0.355282	0.584806	0.387307	0.456261	0.436109	0.190124	0.290254
WBGene00005191	srg-34	protein_coding	1052	1.03311	-0.302048	0.026047	0.0654802	0	0	0.694516	1.06682	0.60363	1.24051	0.425059	0.891718	0.209326	0.758979	0.660187	1.01408	0.573792	1.17919	0.404049	0.847641	0.198979	0.721463
WBGene00005236	srh-10	protein_coding	1122	6.37106	-0.584336	8.43409e-06	0.000209035	1	1	0.0385842	0.782331	0	1.62817	0	1.23469	0	1.0386	0.0343888	0.697265	0	1.45113	0	1.10043	0	0.925671
WBGene00005246	srh-21	protein_coding	1206	-0.00114071	-0.569685	0.996617	0.997957	0	0	0.7331	0.640089	0.563388	0.65902	0.540985	0.65164	0.558203	0.439409	0.607878	0.530754	0.467154	0.546451	0.448578	0.540332	0.462855	0.364352
WBGene00005444	srh-237	protein_coding	1028	0.234359	5.81702	0.162755	0.262814	0	0	47.2657	68.4184	54.3669	72.6085	57.8854	57.5158	47.4473	44.8996	45.9783	66.5549	52.8861	70.6309	56.3087	55.9492	46.1549	43.6766
WBGene00005474	srh-268	protein_coding	1005	0.339203	-0.676536	0.388162	0.508871	0	0	0.7331	0.355605	0.362178	0.85285	0.502343	0.583046	0.348877	0.679086	0.729453	0.353836	0.360376	0.848607	0.499844	0.580146	0.347141	0.675708
WBGene00005475	srh-269	protein_coding	981	-0.814651	-0.823119	0.0452164	0.0995492	0	0	0.655932	0.213363	0.764597	0.310127	0.463701	0.342969	0.627979	0.559248	0.668636	0.217495	0.779406	0.316134	0.472682	0.349611	0.640141	0.570079
WBGene00005488	srh-283	protein_coding	945	0.118102	-0.960696	0.751605	0.826667	0	0	0.501595	0.604529	0.362178	0.310127	0.540985	0.583046	0.279102	0.31957	0.530788	0.639713	0.383257	0.328177	0.572471	0.61698	0.295346	0.338169
WBGene00005533	sri-21	protein_coding	992	-0.649465	-0.644472	0.0691383	0.13698	0	0	0.655932	0.497847	0.684113	0.426425	0.618268	0.583046	0.802417	0.239678	0.661222	0.501862	0.68963	0.429864	0.623254	0.587748	0.808888	0.24161
WBGene00005602	srj-14	protein_coding	2013	1.00988	1.86772	0.000684313	0.00409835	1	1	2.58514	4.30282	1.89137	5.38846	2.62764	5.17882	2.37236	4.2343	1.28422	2.13752	0.939579	2.67683	1.30534	2.57269	1.17852	2.10348
WBGene00005642	srp-1	protein_coding	1317	0.115085	1.44115	0.601236	0.702616	0	0	2.23789	2.24031	2.73645	2.63608	2.93677	2.91523	2.23281	3.1957	1.69923	1.70107	2.07779	2.00158	2.2299	2.21354	1.69538	2.4265
WBGene00005643	srp-2	protein_coding	1197	-0.19063	-0.014559	0.587837	0.692217	0	0	0.578764	1.06682	0.804839	0.65902	1.46839	0.926015	1.04663	0.758979	0.483512	0.891241	0.67238	0.55056	1.22672	0.773613	0.874379	0.634067
WBGene00005644	srp-3	protein_coding	1245	2.49804	-0.414414	1.57765e-05	0.000303713	1	1	0.154337	1.1735	0.20121	0.85285	0.231851	1.16609	0.209326	1.39812	0.123965	0.942568	0.161614	0.68502	0.186225	0.936621	0.168134	1.12299
WBGene00005647	srp-6	protein_coding	1307	-0.583795	3.79104	0.000111329	0.00109946	0	0	16.3211	11.6994	17.1431	11.5522	16.0363	10.5977	16.5717	10.2262	12.4875	8.95134	13.1164	8.83874	12.2696	8.10844	12.6792	7.82421
WBGene00005648	srp-7	protein_coding	1672	-0.0987499	7.13503	0.275001	0.392677	0	0	161.938	130.685	151.511	142.93	137.797	135.473	129.922	133.62	96.8529	78.1608	90.6166	85.4844	82.4142	81.0243	77.7044	79.9164
WBGene00005649	srp-8	protein_coding	1119	-0.181744	1.02625	0.487851	0.603418	0	0	1.92921	2.06251	1.69016	2.20966	2.62764	1.68055	2.09326	1.39812	1.72405	1.84317	1.51042	1.97467	2.3482	1.50183	1.87065	1.24944
WBGene00005652	srr-1	protein_coding	1593	-0.262243	1.17632	0.358531	0.479804	0	0	3.04815	2.34699	2.17307	2.51978	2.04801	1.40617	2.2677	1.67774	1.91347	1.47332	1.36413	1.58179	1.28563	0.882719	1.42354	1.0532
WBGene00005653	srr-2	protein_coding	1252	-0.738247	-0.814545	0.0533434	0.11264	0	0	0.655932	0.462287	0.845081	0.426425	0.386418	0.308672	0.593091	0.279624	0.523907	0.369238	0.674985	0.340595	0.30864	0.246543	0.473715	0.223342
WBGene00005655	srr-4	protein_coding	1446	0.373626	6.02391	0.140271	0.234952	0	0	61.8505	91.8172	77.1439	75.012	38.4486	71.5432	49.087	55.0459	42.7735	63.4974	53.3498	51.8755	26.5896	49.4766	33.9468	38.0677
WBGene00005657	srr-6	protein_coding	1233	-1.50996	0.256839	0.00727328	0.0242791	0	-1	1.81346	0.746771	1.08653	0.503957	1.8548	0.857421	1.88394	0.199731	1.47077	0.605653	0.881211	0.408724	1.5043	0.695394	1.52793	0.161988
WBGene00005688	sru-25	protein_coding	1026	-0.154926	-1.19461	0.726869	0.806986	0	0	0.501595	0.533408	0.321936	0.426425	0.463701	0.171484	0.244214	0.239678	0.488884	0.51989	0.313778	0.415619	0.45195	0.167139	0.238025	0.233604
WBGene00005703	sru-40	protein_coding	1027	0.710111	-0.222851	0.108473	0.193388	0	0	1.00319	1.1735	0.60363	1.20174	0.309134	0.788828	0.45354	0.719033	0.976816	1.14265	0.58776	1.17015	0.301007	0.768089	0.441617	0.700129
WBGene00005764	srw-17	protein_coding	1250	0.657071	-0.84731	0.21663	0.327566	0	0	0.308674	0.995694	0.563388	0.736552	0.231851	0.377265	0.383765	0.239678	0.246939	0.796555	0.45071	0.589242	0.18548	0.301812	0.307012	0.191742
WBGene00005832	srw-85	protein_coding	1622	2.04753	2.93722	3.18168e-06	0.000113705	1	1	3.54975	14.402	3.17912	12.4826	2.31851	12.4841	2.75613	9.46726	2.1885	8.87916	1.96	7.69582	1.42941	7.6967	1.69922	5.83678
WBGene00005833	srw-86	protein_coding	528	2.91764	1.81382	0.000259469	0.00199674	1	1	0.655932	7.96555	0.40242	5.69859	1.54567	7.44242	0.593091	3.15575	1.2423	15.0863	0.762158	10.7928	2.92741	14.0955	1.12328	5.97681
WBGene00005929	srx-38	protein_coding	885	0.621474	-0.288794	0.13235	0.224526	0	0	0.771685	0.853452	0.60363	1.39557	0.65691	0.685937	0.313989	0.679086	0.87196	0.964353	0.682067	1.57692	0.742271	0.77507	0.35479	0.767329
WBGene00005949	srx-58	protein_coding	636	-1.78708	3.24441	2.4597e-07	2.65268e-05	-1	-1	12.6942	4.12502	15.6139	4.53561	15.8045	4.3557	14.2342	3.87479	19.9595	6.48588	24.5501	7.13146	24.8498	6.84859	22.3808	6.09243
WBGene00006008	srx-117	protein_coding	969	0.12375	-1.08728	0.779023	0.847861	0	0	0.501595	0.604529	0.281694	0.465191	0.270492	0.411562	0.45354	0.159785	0.517642	0.623869	0.290706	0.480073	0.279146	0.424729	0.46805	0.164897
WBGene00006016	srx-125	protein_coding	999	-1.08192	0.235362	0.00437151	0.0163234	0	-1	1.15753	0.817892	1.7304	0.891616	1.54567	0.480156	1.56995	0.63914	1.15869	0.81871	1.73214	0.892508	1.54722	0.480637	1.57152	0.63978
WBGene00006020	srx-129	protein_coding	1528	0.152949	-0.841094	0.71474	0.797077	0	0	0.424427	0.391166	0.482904	0.891616	0.540985	0.514453	0.383765	0.239678	0.277766	0.255998	0.316036	0.583518	0.354048	0.336684	0.251155	0.156857
WBGene00006060	sth-1	protein_coding	402	-2.81355	2.29703	0.000329785	0.0023885	-1	-1	7.17667	0.426726	7.92767	0.736552	10.5878	1.30328	8.2335	2.35683	17.8524	1.06151	19.7206	1.83222	26.3379	3.24199	20.4813	5.86276
WBGene00006075	str-7	protein_coding	1058	-1.20117	-0.304724	0.0592803	0.122312	0	0	1.50479	0.924573	1.16702	0.271361	0.927402	0.411562	0.523316	0.159785	1.42229	0.873888	1.10304	0.256485	0.876562	0.389	0.494627	0.151026
WBGene00006097	str-31	protein_coding	1026	2.77001	1.0228	2.21015e-05	0.000380511	1	1	0.694516	2.98708	0.563388	3.87659	0.309134	4.25281	0.418652	2.51661	0.676916	2.91139	0.549111	3.77835	0.3013	4.14504	0.408043	2.45284
WBGene00006152	str-94	protein_coding	855	2.25576	0.511687	0.000335318	0.00241744	1	1	0.810269	2.31143	0.321936	2.51978	0.231851	2.29789	0.488428	1.79758	0.947683	2.70343	0.376533	2.94712	0.27117	2.68759	0.571261	2.10243
WBGene00006180	str-131	protein_coding	1008	-3.56498	-1.13002	0.00112806	0.00588874	-1	-1	0.424427	0.106682	0.845081	0	0.772835	0	0.802417	0.119839	0.421058	0.105835	0.838374	0	0.766702	0	0.796049	0.118888
WBGene00006183	str-135	protein_coding	1207	-0.773923	-1.13862	0.204337	0.314083	0	0	0.463011	0.462287	0.482904	0.426425	0.270492	0.0685937	0.697754	0.159785	0.383605	0.383005	0.400086	0.353293	0.224103	0.0568299	0.57809	0.132382
WBGene00006193	str-146	protein_coding	1093	-4.48759	2.51564	2.15133e-05	0.000373881	-1	-1	8.99013	0.995694	14.6078	0.503957	11.3993	0.205781	8.30327	0.199731	8.22518	0.910974	13.3649	0.461077	10.4294	0.188272	7.59677	0.182737
WBGene00006224	str-180	protein_coding	972	-1.93283	0.599679	0.000944979	0.00515947	-1	-1	1.31186	0.604529	1.97186	0.85285	3.70961	0.411562	2.16304	0.519301	1.34965	0.621943	2.02866	0.877418	3.81647	0.423418	2.22535	0.534261
WBGene00006309	sul-2	protein_coding	1619	0.343365	1.7514	0.390967	0.511886	0	0	1.62054	4.87179	2.69621	3.76029	4.98479	3.80695	2.30259	2.27694	1.00095	3.00913	1.66536	2.3226	3.07893	2.35142	1.42223	1.40638
WBGene00006311	sun-1	protein_coding	1652	1.17523	2.7048	0.128127	0.219097	0	0	1.69771	3.66273	2.45476	3.14004	4.59837	7.40812	7.04732	21.571	1.02767	2.21715	1.48593	1.90075	2.78352	4.48433	4.26593	13.0575
WBGene00006342	sup-37	protein_coding	3632	0.416555	5.30355	0.00633673	0.0218671	0	0	34.6101	51.4561	32.2338	48.6512	37.9462	42.0136	30.2825	38.1487	9.5292	14.1674	8.87495	13.3952	10.4477	11.5676	8.3377	10.5035
WBGene00006373	syx-5	protein_coding	1502	-0.0588166	5.99166	0.434895	0.5531	0	0	59.0339	61.5197	70.6649	63.2272	65.691	60.2253	64.0189	64.0738	39.3035	40.9585	47.0472	42.0953	43.7357	40.0967	42.6225	42.659
WBGene00006375	syp-1	protein_coding	1574	1.22196	3.28019	0.0558983	0.116832	0	0	4.01276	6.43645	4.46686	5.34969	6.29861	12.2783	8.33816	29.9597	2.5494	4.08923	2.8379	3.39879	4.00166	7.80068	5.29743	19.0341
WBGene00006376	syp-2	protein_coding	894	0.771017	2.84581	0.116487	0.203748	0	0	3.6655	5.04959	3.7425	4.80697	7.18737	9.43163	6.41934	16.6176	4.10011	5.64831	4.18624	5.37693	8.03956	10.5499	7.18047	18.588
WBGene00006392	taf-10	protein_coding	760	0.252722	3.53023	0.0375208	0.0862704	0	0	10.1477	10.9882	10.5836	12.25	11.0515	13.0671	10.1174	13.6217	13.3522	14.4582	13.9258	16.1185	14.5415	17.1936	13.3124	17.9233
WBGene00006418	spl-2	protein_coding	1759	-0.724726	2.87809	0.00284997	0.0117803	0	-1	8.21844	5.12071	8.85323	4.26425	9.11946	5.4532	10.0825	7.11043	4.67222	2.91115	5.03311	2.42425	5.18445	3.10017	5.73198	4.04232
WBGene00006436	ttn-1	protein_coding	56341	0.93346	4.47546	0.00376961	0.0145321	0	1	16.7456	23.8255	15.0907	26.4771	11.438	22.5673	17.6532	43.5814	0.297218	0.422881	0.267846	0.469944	0.203013	0.400549	0.313327	0.773528
WBGene00006437	mrck-1	protein_coding	5513	0.454594	6.36641	0.00711823	0.0239399	0	0	87.9335	94.9466	69.2564	90.247	62.7156	91.9842	58.2974	104.06	15.9502	17.2223	12.5624	16.3699	11.3759	16.685	10.5745	18.8754
WBGene00006442	tag-65	protein_coding	2171	0.317371	4.24917	0.0521662	0.11072	0	0	17.8259	21.7275	16.0163	16.3592	14.8771	20.8182	18.7347	25.1661	8.21092	10.008	7.37738	7.53533	6.85264	9.58922	8.62952	11.592
WBGene00006443	pak-2	protein_coding	1885	0.965272	4.79106	8.03486e-06	0.00020269	0	1	17.8645	39.7211	19.8795	36.5175	19.5914	39.1327	17.4787	30.6787	9.47719	21.0722	10.5462	19.3727	10.3933	20.7601	9.27254	16.2752
WBGene00006446	atx-3	protein_coding	1328	0.209084	3.89713	0.117343	0.204613	0	0	14.5077	13.9397	15.3322	16.2817	11.2448	16.6683	13.9202	16.6975	10.9245	10.4968	11.5453	12.2603	8.46743	12.5514	10.4821	12.5734
WBGene00006460	ppm-1.A	protein_coding	2299	0.0170405	7.29216	0.810989	0.870203	0	0	153.797	166.637	158.875	162.041	162.72	149.534	147.54	152.115	66.8972	72.4822	69.1063	70.4835	70.7788	65.0432	64.1758	66.1659
WBGene00006465	fntb-1	protein_coding	1459	-0.156272	5.69474	0.139279	0.233568	0	0	54.4424	52.8074	61.8519	51.4424	47.9544	44.3801	53.8317	47.0567	37.3148	36.1942	42.3934	35.2586	32.868	30.4182	36.8963	32.2527
WBGene00006467	magu-2	protein_coding	2814	0.952199	4.45839	0.000324084	0.00235928	0	1	18.9449	31.0443	16.0565	28.1053	13.2155	31.6903	11.5129	24.6868	6.73236	11.0321	5.70595	9.98766	4.69633	11.2617	4.09131	8.77284
WBGene00006470	tag-120	protein_coding	2060	-0.807414	5.28155	8.89511e-05	0.000942242	0	-1	48.6161	28.804	55.4534	31.9819	50.9298	28.6036	42.6677	23.5283	23.6001	13.9825	26.9191	15.5252	24.7232	13.8852	20.7125	11.4215
WBGene00006481	plrg-1	protein_coding	1629	0.28497	6.00158	0.0811818	0.154331	0	0	62.3135	65.6091	56.9424	58.6916	47.4521	68.9367	64.0538	87.9616	38.2526	40.2757	34.9554	36.0292	29.1296	42.3184	39.3209	53.9973
WBGene00006486	zipt-16	protein_coding	1829	1.28237	2.42444	3.3625e-05	0.000495688	1	1	2.89382	8.32116	3.01815	7.55935	3.12998	8.16265	3.27944	5.95199	1.58219	4.54957	1.65016	4.13305	1.71131	4.4629	1.79303	3.25423
WBGene00006489	zhit-3	protein_coding	1504	-0.0144907	4.54803	0.92521	0.949598	0	0	21.6458	23.8255	23.4611	17.6385	22.1804	22.1901	26.4449	29.1608	14.3921	15.8414	15.5991	11.7277	14.7476	14.754	17.583	19.3888
WBGene00006499	tag-153	protein_coding	3296	-0.348599	5.4397	0.217808	0.328911	0	0	36.7322	32.4312	48.8537	27.9115	58.9287	31.1758	49.6103	60.9979	11.1445	9.83956	14.8221	8.46828	17.8788	9.45869	15.0517	18.5067
WBGene00006512	abcf-1	protein_coding	2028	0.275874	6.89534	0.003843	0.0147468	0	0	105.296	133.885	106.038	122.617	108.854	123.366	110.315	141.37	51.9213	66.0184	52.2868	60.4618	53.6755	60.8313	54.3959	69.709
WBGene00006523	tam-1	protein_coding	3322	0.180654	5.697	0.126889	0.217509	0	0	48.7705	55.261	49.055	59.2343	56.417	51.1366	40.0162	54.5266	14.6811	16.6349	14.7667	17.8309	16.9828	15.3933	12.0458	16.4138
WBGene00006539	tbb-6	protein_coding	1388	-0.86133	3.60718	0.00547168	0.0195346	0	-1	15.125	11.0238	22.3343	6.86156	13.486	8.7114	11.5827	7.78952	10.897	7.94219	16.091	4.94349	9.71612	6.27623	8.3449	5.61205
WBGene00006567	tgt-2	protein_coding	1215	0.111011	4.48874	0.332017	0.453525	0	0	19.1764	23.4699	22.8977	19.6543	20.7506	23.9392	23.2352	25.8852	15.783	19.3168	18.8458	16.1764	17.0787	19.703	19.1236	21.3047
WBGene00006570	tig-2	protein_coding	1290	1.3571	3.33852	2.15579e-05	0.000373881	1	1	6.21206	16.5001	4.42662	13.9945	5.71898	15.6394	6.17512	11.6244	4.81555	12.7908	3.43149	10.8484	4.43332	12.1235	4.78692	9.01113
WBGene00006582	tmd-2	protein_coding	2521	0.215847	3.88911	0.160769	0.260196	0	0	13.8517	14.2598	16.4992	15.2738	11.5152	14.9877	12.6991	18.8546	5.49454	5.65639	6.54471	6.05861	4.56773	5.94515	5.03734	7.47903
WBGene00006585	tni-3	protein_coding	966	0.382778	4.20945	0.00269711	0.0113097	0	0	16.2054	21.8342	16.0163	22.3292	14.3747	19.4463	17.3741	19.8133	16.7758	22.6026	16.58	23.1151	14.8807	20.1308	17.9856	20.5107
WBGene00006589	tnt-4	protein_coding	1361	-1.40317	2.34204	0.0573508	0.11892	0	0	3.12532	2.56036	4.94976	1.00791	14.452	1.57766	6.48911	5.83215	2.29634	1.88123	3.63686	0.740568	10.6187	1.15919	4.7679	4.2852
WBGene00006609	tre-3	protein_coding	2009	-1.32174	5.77258	1.4219e-05	0.00028422	-1	-1	61.2718	35.9872	77.667	33.2999	94.2086	27.0602	78.8113	28.4417	30.4986	17.913	38.6595	16.5754	46.8933	13.4695	39.2291	14.1572
WBGene00006613	trm-1	protein_coding	1838	0.175179	5.29079	0.193456	0.300856	0	0	34.147	39.2232	33.7228	34.0752	37.753	42.9397	41.1675	49.5334	18.5784	21.3402	18.3475	18.5393	20.5403	23.3622	22.398	26.9496
WBGene00006623	try-5	protein_coding	1294	-0.321954	-0.409367	0.412188	0.531894	0	0	0.385842	0.426726	0.60363	0.542723	1.04333	0.720234	0.976856	0.719033	0.298178	0.329773	0.466483	0.419415	0.806281	0.556595	0.754912	0.555667
WBGene00006639	tsp-13	protein_coding	1021	-0.474531	2.16271	0.021599	0.0565006	0	0	5.55613	3.91166	5.43267	4.10919	4.40516	3.60117	5.0936	3.11581	5.44185	3.8312	5.32093	4.02467	4.31455	3.5271	4.98884	3.05172
WBGene00006648	ttb-1	protein_coding	1240	-0.0950691	4.72061	0.422101	0.541182	0	0	27.5877	25.3191	29.1352	22.6781	25.0399	22.876	26.8635	30.8385	22.2482	20.4186	23.4961	18.2888	20.1934	18.4484	21.6641	24.8698
WBGene00006652	ttx-1	protein_coding	1536	0.21904	2.01787	0.370212	0.49167	0	0	3.97418	4.94291	4.22541	4.61314	3.67097	4.66437	2.8259	2.87613	2.58735	3.21804	2.75092	3.00335	2.38995	3.0367	1.83978	1.87248
WBGene00006665	twk-10	protein_coding	1290	-0.090198	3.43453	0.745515	0.822013	0	0	13.8132	12.2684	12.0726	13.4905	6.64638	7.81968	11.7572	8.0292	10.7079	9.51037	9.3586	10.4578	5.15223	6.06177	9.11407	6.22418
WBGene00006666	twk-11	protein_coding	5754	1.29004	0.114749	0.00747551	0.024776	0	1	0.810269	1.99139	0.482904	1.55064	0.65691	0.788828	0.383765	1.39812	0.140818	0.346088	0.0839249	0.269488	0.114166	0.137092	0.0666953	0.242982
WBGene00006667	twk-12	protein_coding	2140	2.12018	2.3457	5.14301e-06	0.000150691	1	1	1.69771	9.28129	1.36823	8.14084	2.24122	8.26554	2.16304	6.87076	0.793321	4.33705	0.639358	3.80413	1.0473	3.8624	1.01077	3.21063
WBGene00006668	twk-13	protein_coding	2715	0.234488	4.5616	0.0908479	0.168349	0	0	26.3144	23.0076	22.0124	26.0507	17.8911	25.8941	20.3046	26.8439	9.69225	8.47427	8.10768	9.5951	6.58974	9.53743	7.47869	9.88725
WBGene00006669	twk-14	protein_coding	1721	0.394054	0.695994	0.254525	0.369932	0	0	0.964606	1.81359	1.56944	2.51978	1.58431	1.64625	1.22107	1.0386	0.560492	1.0538	0.911933	1.46414	0.920576	0.956565	0.709512	0.603488
WBGene00006677	twk-24	protein_coding	2155	1.19448	3.14742	1.61952e-05	0.000308471	1	1	4.74586	13.0507	5.55339	11.591	6.14404	13.513	4.91917	10.7455	2.20226	6.05601	2.57698	5.37866	2.85106	6.27051	2.28268	4.98633
WBGene00006684	twk-32	protein_coding	1873	-1.19716	-0.483583	0.0135338	0.0392883	0	-1	0.810269	0.320045	1.48895	0.503957	0.811477	0.411562	0.488428	0.31957	0.432605	0.170873	0.794956	0.269064	0.43325	0.219734	0.260773	0.170619
WBGene00006685	twk-33	protein_coding	2006	0.918021	0.612774	0.00410946	0.0155625	0	1	0.7331	2.13363	1.00605	1.86076	1.15925	1.85203	1.11641	1.75764	0.365454	1.06362	0.50152	0.927599	0.577893	0.923245	0.556534	0.876189
WBGene00006686	twk-34	protein_coding	2131	1.93923	3.81999	0.000122426	0.00117462	1	1	5.47896	28.4484	3.82299	25.7406	7.88292	21.7099	6.03557	13.2222	2.57108	13.3498	1.79399	12.0791	3.69916	10.1877	2.83227	6.2047
WBGene00006687	twk-35	protein_coding	1686	1.78077	-0.780109	0.000518674	0.00332892	1	1	0.231505	0.853452	0.160968	0.65902	0.154567	0.754531	0.348877	0.878818	0.13731	0.506199	0.0954732	0.390878	0.0916768	0.447527	0.206926	0.521244
WBGene00006692	twk-42	protein_coding	1369	1.40674	2.99544	1.61146e-05	0.000307766	1	1	5.05453	10.8104	4.86928	11.2809	4.13467	11.9696	3.24456	11.8241	3.69214	7.89656	3.55681	8.24023	3.02021	8.74332	2.37002	8.63703
WBGene00006693	twk-43	protein_coding	2059	-0.0984567	2.33226	0.563684	0.671713	0	0	5.6333	5.12071	4.90952	4.26425	5.02343	5.65898	4.95405	4.11446	2.73594	2.48699	2.38442	2.07103	2.43974	2.74841	2.40605	1.99828
WBGene00006696	twk-46	protein_coding	1302	0.829297	3.22209	0.000188079	0.00158566	0	1	6.71366	13.3352	7.12283	13.0641	6.68502	11.1122	6.14024	9.86672	5.15642	10.2421	5.47068	10.0339	5.13443	8.5347	4.716	7.57813
WBGene00006714	ubc-19	protein_coding	1031	0.142538	3.35727	0.315591	0.436071	0	0	10.4949	11.4149	9.37638	12.2113	8.65575	10.3234	10.1523	8.74823	10.1794	11.0717	9.09445	11.8441	8.39549	10.013	9.84706	8.48519
WBGene00006721	ubh-1	protein_coding	792	-0.0743607	4.87912	0.55884	0.667345	0	0	32.6808	28.9107	34.1654	29.6559	23.842	30.5242	29.7592	25.286	41.2637	36.5034	43.1382	37.4443	30.1035	38.5407	37.5748	31.9267
WBGene00006722	ubh-2	protein_coding	836	-0.14781	4.23365	0.17357	0.276089	0	0	22.1088	17.1046	20.8051	17.1345	17.041	18.8976	18.8394	17.9758	26.4459	20.4601	24.8865	20.4958	20.384	22.6047	22.5351	21.5022
WBGene00006723	ubh-3	protein_coding	825	-0.127095	5.67921	0.118245	0.205781	0	0	51.0084	48.8957	58.4313	48.845	49.1137	50.6907	55.1226	47.2165	61.8283	59.2675	70.8259	59.2061	59.5317	61.4433	66.8152	57.2321
WBGene00006729	ucp-4	protein_coding	1279	-0.638934	3.61506	0.00055221	0.00348101	0	-1	13.3501	9.49466	15.6944	11.0483	15.1476	8.09406	15.1413	9.46726	10.438	7.4235	12.2708	8.63822	11.8433	6.32843	11.8384	7.40208
WBGene00006760	unc-23	protein_coding	2223	-0.231989	5.96327	0.0563936	0.117469	0	0	65.4774	63.5111	73.2001	63.4598	69.4779	52.7143	61.1233	49.5733	29.4545	28.57	32.9285	28.5469	31.2541	23.7131	27.4958	22.3002
WBGene00006770	unc-34	protein_coding	2650	0.194668	4.55548	0.0761427	0.14733	0	0	24.4624	24.1456	22.6965	26.7097	20.4028	26.4429	19.886	22.7694	9.2311	9.11154	8.56471	10.0791	7.69919	9.97844	7.50415	8.59221
WBGene00006777	unc-41	protein_coding	5359	0.415942	3.57282	0.00859038	0.0275984	0	0	11.4209	14.6865	9.17517	14.5372	10.4719	13.3758	9.45457	11.4646	2.13117	2.74053	1.7121	2.71267	1.95408	2.49595	1.76424	2.13931
WBGene00006782	unc-46	protein_coding	998	0.988988	0.731361	0.00780324	0.0256043	0	1	1.2347	2.38255	0.764597	2.75238	1.12061	1.81773	1.11641	1.47801	1.23717	2.38733	0.76613	2.75789	1.12286	1.82138	1.11864	1.48097
WBGene00006786	unc-51	protein_coding	2897	-0.0223742	5.9385	0.837133	0.889667	0	0	64.3971	61.413	66.6407	69.8562	60.2811	60.7054	55.611	51.1312	22.2289	21.1988	23.0033	24.1133	20.8081	20.9546	19.1961	17.6497
WBGene00006794	unc-60	protein_coding	722	0.303436	6.74646	0.0179418	0.0489989	0	0	97.5795	124.035	109.056	124.09	95.7156	122.268	81.8814	103.74	135.152	171.794	151.047	171.869	132.57	169.347	113.409	143.685
WBGene00006795	unc-61	protein_coding	1997	1.29952	3.37681	0.000746243	0.0043496	1	1	5.47896	11.9128	4.82904	10.7769	6.14404	13.7873	7.36131	22.2101	2.7436	5.96533	2.41815	5.39656	3.07663	6.90402	3.68618	11.1217
WBGene00006796	unc-62	protein_coding	2897	-0.681642	6.19373	0.000101744	0.0010344	0	-1	90.7501	58.6393	103.502	61.1726	85.5142	54.4977	80.5906	50.3323	31.3256	20.2414	35.7274	21.1158	29.5182	18.8118	27.8186	17.3739
WBGene00006801	unc-68	protein_coding	16181	0.662001	6.01273	0.0040873	0.015491	0	1	50.4682	67.4583	52.7975	73.9266	43.5493	65.5756	52.9595	109.213	3.11898	4.16898	3.26293	4.56873	2.69138	4.05263	3.27295	6.74946
WBGene00006803	unc-70	protein_coding	8638	-0.510294	8.67459	6.5522e-05	0.000765687	0	0	469.493	334.731	522.783	348.622	467.295	319.955	460.622	344.816	54.352	38.751	60.5213	40.3591	54.0976	37.0404	53.3251	39.9185
WBGene00006808	unc-76	protein_coding	2644	0.348125	5.25584	0.00264774	0.0111487	0	0	38.1984	45.5886	31.9924	41.7509	32.8069	41.8422	31.2245	41.6639	14.4472	17.2423	12.1	15.7908	12.408	15.8253	11.8096	15.7579
WBGene00006812	unc-80	protein_coding	9960	0.33747	4.85415	0.00663498	0.0226917	0	0	28.3594	35.0271	25.7549	33.3774	24.2284	32.1704	23.619	28.242	2.84733	3.51678	2.58583	3.35115	2.43257	3.22996	2.37138	2.83554
WBGene00006815	unc-83	protein_coding	3808	-0.480527	7.179	0.000661436	0.00399686	0	0	179.34	129.049	176.542	125.136	175.511	114.62	143.563	114.925	47.0955	33.8889	46.3607	32.8614	46.09	30.0998	37.7003	30.18
WBGene00006836	unc-112	protein_coding	2939	0.379658	7.00408	0.00134716	0.00671846	0	0	122.351	154.404	111.068	145.954	113.104	142.023	99.4997	137.894	41.63	52.5361	37.791	49.661	38.484	48.3237	33.855	46.9188
WBGene00006874	vab-8	protein_coding	3543	-0.411706	5.90004	0.014304	0.0409694	0	0	61.619	58.6393	75.2122	54.3498	75.3901	51.5139	60.1813	40.2259	17.3918	16.5507	21.2284	15.34	21.2786	14.5396	16.986	11.3536
WBGene00006934	vps-54	protein_coding	3480	-0.0592814	5.79468	0.345324	0.466565	0	0	58.841	53.5186	56.218	52.2952	56.5715	55.2865	54.669	56.0845	16.9083	15.3789	16.1546	15.0274	16.2562	15.8869	15.7095	16.1162
WBGene00006935	vars-1	protein_coding	3093	0.191469	5.72904	0.0596169	0.122827	0	0	49.1949	62.3731	44.4271	54.4273	54.8327	52.0626	49.3661	57.0432	15.9052	20.1659	14.3638	17.5969	17.728	16.8324	15.9606	18.4427
WBGene00006945	wars-1	protein_coding	1595	0.322804	6.26061	0.00166827	0.0078618	0	0	62.9695	82.2159	73.0392	90.7122	69.7097	84.5417	66.5309	83.0483	39.4793	51.546	45.7926	56.8729	43.7052	53.0042	41.7121	52.0679
WBGene00006954	wrt-8	protein_coding	1817	-3.69372	5.36801	5.50301e-06	0.00015733	-1	-1	101.747	5.33408	91.8322	3.02374	47.6839	6.85937	64.926	8.42866	55.997	2.93565	50.5405	1.66414	26.2432	3.77511	35.7325	4.63878
WBGene00006960	xbx-1	protein_coding	1113	0.263737	-0.446331	0.352457	0.473782	0	0	0.655932	0.853452	0.643871	0.814084	0.463701	0.685937	0.627979	0.519301	0.589337	0.766803	0.578501	0.731432	0.416623	0.616296	0.564222	0.466578
WBGene00007017	mdt-17	protein_coding	2487	0.144442	4.94632	0.264401	0.381009	0	0	31.2146	30.9376	30.9863	28.8806	27.2811	29.1866	27.3868	40.1859	12.5511	12.4397	12.4593	11.6126	10.9695	11.7357	11.012	16.1584
WBGene00007023	mdt-27	protein_coding	1567	-0.108358	4.4952	0.258209	0.373993	0	0	20.141	22.2609	25.6341	22.019	24.383	21.1612	23.1305	21.0916	12.8532	14.206	16.3587	14.0517	15.5603	13.5042	14.761	13.4599
WBGene00007029	mys-1	protein_coding	1607	0.391468	3.96065	0.0105284	0.0323506	0	0	12.6942	14.6154	13.0786	16.5143	14.3747	18.5203	13.4667	20.6922	7.89932	9.09482	8.13854	10.2765	8.94507	11.5248	8.38	12.8763
WBGene00007049	tag-191	protein_coding	1041	1.54977	1.13352	0.0107132	0.032753	0	1	0.926022	1.56466	0.965807	1.74447	1.15925	2.84664	1.25596	6.51124	0.88955	1.50304	0.927769	1.67576	1.1136	2.73452	1.20649	6.25479
WBGene00007055	tag-196	protein_coding	1589	1.32355	6.61754	2.75592e-06	0.000106272	1	1	66.9051	152.199	53.4011	142.116	47.9158	146.722	55.8552	119.799	42.1051	95.7829	33.6067	89.4373	30.1547	92.336	35.1512	75.3926
WBGene00007070	ugt-49	protein_coding	1631	-1.36334	5.93185	1.14211e-07	1.81832e-05	-1	-1	77.4386	35.7383	94.4881	35.0831	94.0154	32.8221	85.3353	32.8758	47.4792	21.9119	57.9326	21.5102	57.6428	20.1239	52.3209	20.1568
WBGene00007071	AC3.5	protein_coding	3546	1.46803	7.13753	1.34368e-05	0.000272823	1	1	100.859	210.091	61.9324	206.312	60.3198	209.177	75.7761	201.329	28.4431	59.2475	17.4654	58.1817	17.0107	58.9894	21.3695	56.7764
WBGene00007072	ugt-1	protein_coding	1725	-1.91006	4.65598	1.54176e-06	7.47303e-05	-1	-1	34.34	11.5572	35.4934	8.21837	41.3467	9.98038	47.6566	12.5032	19.9072	6.69981	20.5759	4.76427	23.9691	5.78573	27.627	7.24822
WBGene00007073	ugt-2	protein_coding	1774	-0.793384	4.02891	0.0188839	0.0508747	0	0	16.0125	17.4958	17.5455	12.1725	27.0106	10.5634	21.8746	7.31016	9.02619	9.86233	9.89036	6.86161	15.2258	5.95458	12.3307	4.12072
WBGene00007082	acs-10	protein_coding	1770	1.05585	2.1905	0.271273	0.388715	0	0	1.00319	1.77803	1.2475	1.16298	5.21664	4.66437	4.18652	16.6975	0.566774	1.00453	0.704803	0.657049	2.94725	2.63524	2.36527	9.43363
WBGene00007096	B0024.3	protein_coding	875	0.580577	2.42703	0.0176443	0.0483545	0	0	4.28285	7.00542	4.62783	6.86156	3.43912	7.03085	4.64006	4.51393	4.89469	8.00619	5.28894	7.84179	3.93042	8.03526	5.30293	5.15877
WBGene00007097	B0024.4	protein_coding	1233	-1.66715	2.07332	0.000918329	0.00504903	-1	-1	4.20568	2.48924	5.15097	2.17089	9.42859	2.1264	6.38445	1.1185	3.41093	2.01884	4.17759	1.76066	7.64687	1.72458	5.17798	0.907133
WBGene00007099	trx-2	protein_coding	562	-0.0389856	5.96917	0.594667	0.697185	0	0	62.1592	63.6177	66.52	65.6307	61.3245	61.5286	63.6701	56.1245	110.604	113.199	118.363	116.781	109.118	109.481	113.292	99.8656
WBGene00007100	asps-1	protein_coding	1840	0.15978	4.8955	0.188579	0.295022	0	0	31.0217	29.0174	27.9682	28.5705	24.267	30.7986	28.9219	36.9503	16.8596	15.7703	15.2001	15.5274	13.1886	16.7384	15.7184	20.0817
WBGene00007101	B0024.11	protein_coding	1818	0.294834	5.41411	0.0496682	0.10685	0	0	36.8479	46.4065	34.5276	38.417	36.5165	47.021	45.0051	55.765	20.2684	25.5261	18.9921	21.1315	20.0861	25.8641	24.7553	30.6738
WBGene00007102	B0024.13	protein_coding	1022	0.13828	4.47249	0.148773	0.245417	0	0	19.5236	22.6876	21.2075	21.5538	21.0211	22.4987	22.5026	26.005	19.1033	22.1992	20.751	21.0899	20.5686	22.0144	22.0182	25.4452
WBGene00007103	crm-1	protein_coding	3335	0.878055	4.09507	0.000831849	0.00469953	0	1	10.3406	20.9451	10.4629	23.9573	16.6546	23.6305	10.5012	19.6136	3.10062	6.2804	3.1373	7.18361	4.99388	7.08562	3.14879	5.88114
WBGene00007104	B0024.15	protein_coding	1388	-0.527266	0.071888	0.0946193	0.173363	0	0	1.11894	1.06682	1.36823	0.85285	1.12061	0.754531	1.01174	0.519301	0.806155	0.768599	0.985754	0.614445	0.807357	0.54361	0.728922	0.374136
WBGene00007117	spe-42	protein_coding	2325	1.38554	0.662032	0.0305743	0.0742301	0	0	0.810269	0.995694	0.362178	1.74447	1.3911	1.81773	0.76753	4.19436	0.348503	0.428256	0.155775	0.750308	0.598324	0.781821	0.33012	1.80402
WBGene00007118	npp-22	protein_coding	1965	0.140839	5.09115	0.459214	0.576799	0	0	36.5779	30.5109	32.7167	28.2991	25.4263	36.3547	34.6784	47.536	18.6147	15.5272	16.6497	14.4016	12.9396	18.5011	17.648	24.1914
WBGene00007119	calf-1	protein_coding	841	0.511122	1.44052	0.0772489	0.148813	0	0	2.31505	3.94722	2.21331	3.4114	1.97073	3.12101	2.19793	1.91742	2.75274	4.69348	2.63176	4.05636	2.34332	3.71107	2.61347	2.27993
WBGene00007122	B0250.5	protein_coding	1084	-0.235597	6.5486	0.00815287	0.0264692	0	0	93.451	90.0748	103.261	88.5026	105.801	83.2728	102.116	81.8099	86.2094	83.0948	95.2591	81.6444	97.6025	76.8199	94.2032	75.4704
WBGene00007124	B0250.7	protein_coding	1344	0.678451	0.151555	0.234988	0.348152	0	0	0.617348	0.67565	0.442662	0.736552	0.966044	0.994609	1.15129	2.71635	0.459336	0.502715	0.329361	0.54803	0.718783	0.740036	0.856618	2.02109
WBGene00007126	dhcr-7	protein_coding	1492	1.13039	2.43219	7.54213e-05	0.000836491	1	1	3.74267	6.7565	3.21936	8.17961	2.78221	7.33953	3.59343	6.95065	2.50849	4.52848	2.15775	5.48231	1.86475	4.91925	2.40847	4.65861
WBGene00007141	pitr-4	protein_coding	1636	1.20772	1.38201	0.00569495	0.0201389	0	1	1.9678	2.16919	1.64992	3.83782	0.850119	4.25281	1.63972	3.87479	1.20281	1.32591	1.00851	2.34586	0.519632	2.59952	1.00228	2.36845
WBGene00007150	acly-2	protein_coding	3447	2.00754	5.46107	1.0346e-06	5.8802e-05	1	1	23.0348	65.5736	15.3322	73.9653	13.6019	68.4222	18.0718	73.7807	6.68256	19.0234	4.44798	21.4579	3.94601	19.8498	5.24277	21.4043
WBGene00007152	clec-225	protein_coding	525	-0.865228	2.67326	0.000598237	0.00369763	0	-1	7.87118	4.83623	9.21541	5.34969	7.4965	3.77265	7.98928	3.91473	14.9927	9.21186	17.5532	10.1899	14.2791	7.18601	15.2177	7.45663
WBGene00007153	clec-41	protein_coding	2042	-0.439876	5.61109	0.0802188	0.152917	0	0	46.031	44.5929	54.9705	31.4391	65.8069	30.5585	57.9136	59.1205	22.5421	21.8378	26.9199	15.3963	32.2267	14.965	28.3612	28.9522
WBGene00007162	fbxa-153	protein_coding	1198	0.273913	-0.434971	0.469026	0.585855	0	0	0.501595	0.746771	0.684113	1.12421	0.772835	0.411562	0.45354	0.63914	0.418694	0.623348	0.571046	0.938407	0.645105	0.343541	0.378581	0.533506
WBGene00007176	kcnl-1	protein_coding	3536	0.328443	3.67721	0.019026	0.0511892	0	0	12.4241	15.1843	11.9519	14.6147	10.4719	14.6448	10.257	12.1836	3.51361	4.29421	3.38005	4.13313	2.96151	4.14162	2.90073	3.44559
WBGene00007177	oac-1	protein_coding	2117	0.174543	2.77074	0.671694	0.763274	0	0	10.765	5.29852	5.55339	4.38055	3.36183	8.60851	5.6867	10.3461	5.08503	2.50284	2.62324	2.06922	1.58802	4.06637	2.6862	4.88714
WBGene00007183	B0462.4	protein_coding	398	7.34488	3.4019	1.7806e-07	2.22507e-05	1	1	0.0385842	30.262	0.241452	17.2121	0.0772835	22.5673	0.139551	13.342	0.0969453	76.0352	0.606663	43.2464	0.19418	56.7018	0.35063	33.5227
WBGene00007230	C01G10.1	protein_coding	3812	1.29573	0.85842	0.156848	0.255756	0	0	0.501595	0.71121	0.523146	0.65902	1.73888	1.61195	1.25596	6.95065	0.131583	0.186571	0.137237	0.17288	0.456159	0.422863	0.329475	1.82336
WBGene00007232	C01G10.5	protein_coding	292	3.05605	-0.56966	0.000146397	0.00132891	1	1	0.192921	0.604529	0.120726	1.24051	0.154567	1.20039	0.0348877	1.23833	0.660689	2.0703	0.413445	4.24832	0.529339	4.11092	0.119478	4.24087
WBGene00007233	C01G10.6	protein_coding	395	3.60911	-1.50925	0.000116967	0.00113611	1	1	0.0385842	0.426726	0.040242	0.503957	0	0.411562	0.0697754	0.719033	0.0976816	1.08032	0.101878	1.27584	0	1.04193	0.176647	1.82034
WBGene00007234	C01G10.7	protein_coding	1216	-0.0957284	4.71409	0.291742	0.410218	0	0	26.9704	24.5723	30.4632	26.6322	24.4989	25.7226	26.2356	24.2873	22.1796	20.2075	25.0519	21.9015	20.1471	21.1535	21.5753	19.9731
WBGene00007235	ahsa-1	protein_coding	1177	0.202444	7.42189	0.0390732	0.0888581	0	0	148.781	173.393	175.737	183.712	149.698	199.093	163.379	177.441	126.407	147.318	149.309	156.085	127.186	169.153	138.81	150.757
WBGene00007236	C01G10.9	protein_coding	1456	-0.186973	6.11732	0.161719	0.261546	0	0	77.0527	70.0542	80.2827	75.9424	64.5704	59.4707	73.4386	53.9674	52.9208	48.1141	55.1392	52.1582	44.3478	40.8453	50.4386	37.0655
WBGene00007237	C01G10.10	protein_coding	1413	0.196247	3.38934	0.154807	0.252867	0	0	10.0319	11.8416	11.0263	10.5056	7.9602	11.6609	9.76856	10.426	7.09972	8.3805	7.80347	7.43493	5.63355	8.2526	6.91335	7.37861
WBGene00007239	C01G10.14	protein_coding	553	0.183365	0.607613	0.761031	0.83431	0	0	1.2347	0.782331	0.965807	0.465191	1.15925	1.61195	2.05837	3.31554	2.23272	1.4147	1.74649	0.841213	2.0963	2.91492	3.7222	5.99555
WBGene00007240	C01G10.15	protein_coding	371	3.34948	-0.446384	8.21661e-06	0.000206173	1	1	0.115753	1.3513	0.120726	0.930382	0.0772835	0.891718	0.139551	1.6378	0.312002	3.64232	0.325407	2.50777	0.208311	2.40355	0.376148	4.41455
WBGene00007281	C03E10.3	protein_coding	1395	-0.187966	0.285471	0.43347	0.551859	0	0	1.35045	1.13794	1.32798	0.85285	1.08197	1.16609	1.11641	1.1185	0.968063	0.815725	0.951961	0.611362	0.775605	0.835909	0.800291	0.801789
WBGene00007362	cyp-35C1	protein_coding	1535	-1.43922	6.25013	0.00811177	0.0263721	0	-1	75.355	28.3417	79.3169	23.2208	131.266	35.4286	158.425	76.9764	49.0912	18.4637	51.6723	15.1275	85.5153	23.0806	103.209	50.1475
WBGene00007363	stdh-1	protein_coding	1109	-0.0644834	4.30638	0.638774	0.73627	0	0	22.2245	20.305	20.7649	22.4067	16.5773	18.3488	21.0373	16.0184	20.0401	18.3093	18.7239	20.2044	14.948	16.5454	18.9696	14.444
WBGene00007365	C06B3.6	protein_coding	1283	0.161371	4.52318	0.618581	0.718186	0	0	17.7873	24.2878	22.616	34.0752	28.479	27.0259	17.6881	11.3847	13.8639	18.9305	17.6274	26.559	22.1972	21.0646	13.7865	8.87349
WBGene00007366	C06B3.7	protein_coding	1046	-0.490889	2.24374	0.525848	0.637195	0	0	1.15753	3.76941	1.12678	3.21757	12.0176	5.65898	7.46597	2.83618	1.10662	3.60365	1.07722	3.07607	11.4891	5.41012	7.13764	2.71146
WBGene00007367	nhr-150	protein_coding	1257	1.21767	0.331561	0.0144431	0.0413009	0	1	0.848853	2.41811	0.965807	1.7057	0.463701	1.68055	0.558203	0.798925	0.675301	1.92372	0.768343	1.35696	0.368895	1.33695	0.444076	0.635581
WBGene00007368	C06B8.2	protein_coding	1687	-1.38002	5.5418	1.81678e-05	0.000330052	-1	-1	73.8888	29.5152	80.4437	28.3766	61.2472	24.0764	53.2735	21.2914	43.7989	17.4957	47.6845	16.8208	36.3054	14.2717	31.5789	12.6208
WBGene00007370	str-264	protein_coding	1108	-0.0186924	-0.96322	0.962569	0.975536	0	0	0.501595	0.426726	0.442662	0.620254	0.618268	0.377265	0.209326	0.31957	0.452703	0.385132	0.399514	0.559796	0.558004	0.340492	0.188923	0.288421
WBGene00007372	C06B8.7	protein_coding	9546	-1.01657	4.56359	0.000440982	0.00295631	-1	-1	38.8157	13.4774	37.2238	15.0024	24.9239	15.3307	25.2587	18.575	4.06618	1.41184	3.89942	1.57159	2.61093	1.60598	2.646	1.94584
WBGene00007381	C06C6.7	protein_coding	2864	0.663828	-0.250019	0.519537	0.63158	0	0	0.385842	0.177803	0.20121	0.116298	1.12061	0.54875	0.662866	2.95602	0.134721	0.0620819	0.0702548	0.0406067	0.391275	0.191603	0.231448	1.03213
WBGene00007382	C06C6.8	protein_coding	428	-0.69365	0.227393	0.137736	0.231721	0	0	1.31186	0.71121	1.7304	0.465191	1.31382	0.54875	1.08152	1.6378	3.0651	1.66171	4.043	1.08689	3.06967	1.28213	2.52691	3.82663
WBGene00007385	atp-5	protein_coding	872	-0.122408	9.62365	0.208751	0.319032	0	0	761.113	795.666	925.445	821.256	797.373	692.968	805.034	711.523	872.836	912.461	1061.29	941.807	914.418	794.688	923.204	815.966
WBGene00007386	C06H2.2	protein_coding	1539	0.12353	4.80404	0.21941	0.330857	0	0	23.112	30.582	25.3122	28.0277	29.2518	29.3581	28.9917	28.242	15.0175	19.8714	16.4472	18.2117	19.007	19.0761	18.838	18.3509
WBGene00007387	jmjd-5	protein_coding	1887	-0.227523	4.86262	0.046134	0.101	0	0	31.2532	30.3331	28.9742	26.0507	33.3092	27.5747	31.678	22.9691	16.5624	16.0748	15.3546	13.8053	17.6519	14.613	16.7875	12.1723
WBGene00007388	folt-1	protein_coding	1420	0.139548	4.66755	0.357998	0.479398	0	0	26.0444	30.1909	20.4832	29.5009	27.0106	26.0999	22.9212	20.4525	18.3411	21.2612	14.4248	20.7752	19.0215	18.3802	16.1417	14.4032
WBGene00007389	glb-3	protein_coding	854	0.105849	2.93555	0.600409	0.70194	0	0	8.06411	8.4634	8.20936	9.65271	6.22132	7.81968	6.69844	5.47264	9.44275	9.9103	9.61284	11.3029	7.28492	9.15654	7.84361	6.40824
WBGene00007390	lmtr-3	protein_coding	640	-0.0355674	5.47566	0.663332	0.756689	0	0	42.3269	46.0153	47.8075	44.4645	46.602	45.8206	43.1561	39.1873	66.1358	71.8989	74.6992	69.4758	72.8156	71.5947	67.4314	61.2301
WBGene00007391	C06H2.7	protein_coding	1298	0.238354	0.143148	0.341372	0.462571	0	0	0.926022	1.1735	1.08653	0.85285	0.927402	1.26898	0.837305	1.15844	0.713422	0.904081	0.837083	0.657049	0.714486	0.977645	0.645073	0.892482
WBGene00007392	fbxa-156	protein_coding	1287	-0.801917	5.11505	5.21435e-05	0.000658282	0	-1	45.4136	27.3816	44.9905	28.7643	44.013	23.8363	41.4117	20.8519	35.2864	21.2755	34.9577	22.3499	34.1981	18.5208	32.1769	16.202
WBGene00007393	fbxa-157	protein_coding	1210	-0.351106	3.38136	0.118185	0.205752	0	0	13.2344	8.96125	13.0786	11.7461	11.5152	8.95148	8.58238	6.71097	10.9375	7.40599	10.8088	9.70749	9.51673	7.39792	7.09287	5.54626
WBGene00007394	C06H5.6	protein_coding	1780	-0.470711	6.46957	0.0103184	0.0318697	0	0	120.576	76.5618	116.983	79.4313	76.3948	67.7363	97.5111	73.1815	67.7392	43.0122	65.721	44.6243	42.9184	38.0541	54.7815	41.1132
WBGene00007395	dcar-1	protein_coding	1370	0.159669	5.86549	0.117129	0.204375	0	0	61.619	67.1382	55.9766	61.5603	51.5481	62.386	50.9012	54.6864	44.9774	49.006	40.8588	44.9345	37.6264	45.5372	37.1541	39.9171
WBGene00007422	ugt-17	protein_coding	1708	-0.949113	6.73572	6.06598e-05	0.000725048	0	-1	131.727	83.7094	157.829	82.2612	127.131	62.386	144.61	62.3561	77.1233	49.0102	92.4057	48.1623	74.4329	36.5257	84.666	36.5083
WBGene00007423	C08B6.2	protein_coding	779	-0.256511	0.820281	0.469382	0.586137	0	0	1.9678	2.16919	2.17307	1.97706	1.6616	0.823124	1.56995	1.19839	2.52605	2.78458	2.78956	2.53795	2.13299	1.05664	2.01534	1.53837
WBGene00007424	C08B6.3	protein_coding	1486	-0.43449	4.16242	0.00171858	0.00804014	0	0	19.7937	16.9268	19.5978	14.9249	21.9099	13.2386	20.6884	15.579	13.3201	11.3908	13.1883	10.0437	14.7442	8.90887	13.9222	10.4839
WBGene00007425	C08B6.4	protein_coding	2257	-0.0677801	-0.248841	0.88701	0.924644	0	0	0.540179	0.355605	0.885323	0.736552	0.811477	0.445859	0.90708	1.47801	0.239335	0.157557	0.392257	0.326341	0.359538	0.197545	0.401896	0.654857
WBGene00007428	wdr-20	protein_coding	2792	0.0686469	5.98551	0.555504	0.664652	0	0	69.3745	64.4712	55.6144	69.0033	69.5938	58.7848	52.5409	66.91	24.8476	23.0914	19.9192	24.7147	24.9261	21.0547	18.8184	23.9649
WBGene00007429	C08B6.8	protein_coding	847	0.0623704	4.5467	0.440401	0.558372	0	0	23.6136	24.1811	21.8514	21.9803	21.5621	24.8309	24.1423	24.2074	27.879	28.5492	25.7986	25.9507	25.457	29.3163	28.5033	28.5802
WBGene00007430	C08B6.10	protein_coding	989	0.739853	3.51468	0.00476642	0.0174797	0	1	8.17986	19.1671	7.88743	15.1187	9.08081	12.6898	8.86148	9.82678	8.27084	19.3803	7.97515	15.2869	9.18181	12.831	8.96004	9.93607
WBGene00007431	C08B6.11	protein_coding	1696	-0.432343	4.4726	0.00915135	0.029041	0	0	25.3498	21.2652	25.8756	21.1662	26.7015	18.5203	23.7585	14.3807	14.9468	12.5384	15.2568	12.4801	15.7438	10.92	14.0086	8.47916
WBGene00007439	C08E8.3	protein_coding	257	1.52181	-1.14621	0.0243848	0.0621789	0	0	0.154337	0.782331	0.120726	0.581489	0.425059	0.583046	0.0697754	0.279624	0.600533	3.04409	0.469751	2.2626	1.65393	2.26866	0.2715	1.08803
WBGene00007440	C08E8.4	protein_coding	938	-0.0901472	1.52195	0.743263	0.820574	0	0	3.89701	3.0582	2.89742	2.51978	2.1253	3.2925	2.61658	1.95737	4.15459	3.26034	3.08894	2.68634	2.26577	3.51013	2.78953	2.08674
WBGene00007534	fubl-1	protein_coding	2602	0.303916	6.40877	0.00345539	0.0136176	0	0	82.8018	91.1416	76.2585	91.4875	74.3854	90.578	70.4732	101.983	31.8224	35.0275	29.3077	35.1605	28.5878	34.8109	27.0842	39.194
WBGene00007536	daf-36	protein_coding	1431	-0.0306124	4.52928	0.855076	0.902995	0	0	19.5236	27.346	23.0184	26.1282	23.0691	19.2405	27.4217	18.3753	13.6433	19.1097	16.0855	18.2587	16.121	13.4455	19.1626	12.8409
WBGene00007538	C12D8.9	protein_coding	374	0.236792	-0.047622	0.703255	0.788002	0	0	0.578764	0.284484	0.724355	0.387659	0.88876	1.16609	1.08152	2.03726	1.5475	0.760653	1.93678	1.03652	2.37636	3.1179	2.89176	5.44722
WBGene00007541	fipr-4	protein_coding	362	0.7467	-0.642626	0.244728	0.3589	0	0	0.192921	0.746771	0.0804839	0.697786	0.772835	0.480156	0.627979	0.918764	0.532931	2.0629	0.222331	1.92759	2.1349	1.3264	1.73475	2.53802
WBGene00007543	fipr-7	protein_coding	310	0.538246	0.276694	0.516134	0.628542	0	0	0.231505	1.24462	0.0804839	1.78323	2.1253	0.926015	1.25596	1.43807	0.746792	4.0149	0.259626	5.75236	6.8558	2.98715	4.05148	4.63892
WBGene00007544	fipr-6	protein_coding	316	-0.230177	-0.678663	0.818345	0.876032	0	0	0.0771685	0.462287	0	0.387659	1.19789	0.377265	1.08152	0.798925	0.244204	1.46293	0	1.22677	3.79081	1.19388	3.42253	2.52824
WBGene00007546	nhr-153	protein_coding	1409	-0.188249	3.18142	0.160225	0.259441	0	0	9.45314	9.49466	9.7788	8.76109	9.54451	6.96226	9.55923	8.42866	6.70911	6.73858	6.94024	6.21795	6.77396	4.94128	6.78441	5.98201
WBGene00007547	nhr-154	protein_coding	1423	0.131395	3.00153	0.378585	0.499788	0	0	7.25384	8.4634	7.72646	9.65271	8.57847	7.99117	6.73333	7.07049	5.09757	5.94758	5.4297	6.78335	6.02844	5.61572	4.73178	4.96872
WBGene00007548	C13C4.4	protein_coding	1019	0.50001	2.06098	0.0549479	0.115464	0	0	2.58514	4.62287	2.57549	5.1171	4.28924	4.63008	4.11675	4.8335	2.53694	4.53667	2.52746	5.02169	4.20926	4.54374	4.03999	4.74337
WBGene00007549	spin-1	protein_coding	1750	0.481481	6.58857	0.00103572	0.00551655	0	0	76.6669	130.614	83.7838	113.894	77.7859	107.829	82.8234	95.9109	43.8096	74.6364	47.8764	65.0824	44.4491	61.6167	47.3277	54.8063
WBGene00007550	C13C4.6	protein_coding	1725	-0.0881867	2.63492	0.533497	0.644312	0	0	6.21206	6.18753	6.80089	5.96995	6.91688	5.72757	5.37271	5.91205	3.6012	3.58697	3.94255	3.46084	4.00978	3.32033	3.11461	3.42727
WBGene00007552	C13C12.2	protein_coding	1475	0.600048	4.84407	0.0173926	0.0478035	0	1	29.0153	31.3644	26.5597	36.9051	14.452	38.0009	21.0722	31.7972	19.6714	21.264	18.0066	25.0204	9.79798	25.7633	14.2862	21.5574
WBGene00007553	C13G3.1	protein_coding	827	0.142658	0.125582	0.681783	0.77164	0	0	1.11894	1.1735	1.00605	0.620254	0.618268	0.994609	1.11641	1.47801	1.35301	1.41898	1.2165	0.750005	0.747604	1.20267	1.34995	1.7872
WBGene00007554	pptr-2	protein_coding	2316	0.545878	5.54924	0.000779001	0.00449793	0	0	39.3559	54.0875	40.5237	50.008	36.3619	50.6907	35.7948	67.1896	16.9931	23.3539	17.4973	21.5924	15.7003	21.8872	15.4554	29.0111
WBGene00007565	clec-48	protein_coding	1161	-0.979752	8.55756	0.000503675	0.00325183	0	-1	472.927	288.538	613.77	313.732	476.569	219.534	436.41	192.141	407.345	248.525	528.657	270.226	410.481	189.091	375.892	165.497
WBGene00007570	C14A6.6	protein_coding	717	0.533656	1.29544	0.400522	0.520821	0	0	1.65912	1.10238	1.32798	0.930382	2.97542	3.2925	1.81416	5.95199	2.31398	1.53748	1.85214	1.2976	4.14981	4.59205	2.53021	8.30124
WBGene00007583	C14B4.2	protein_coding	5669	0.0469852	4.51933	0.692527	0.779267	0	0	25.5813	24.1811	21.9319	18.9953	22.0258	24.9681	20.4093	24.7667	4.5125	4.2655	3.86874	3.35073	3.88531	4.40432	3.60016	4.36879
WBGene00007584	C14C10.1	protein_coding	1100	0.0105073	2.79815	0.987792	0.99242	0	0	3.81984	2.56036	3.46081	2.55855	11.1288	6.27632	9.00103	16.2581	3.47258	2.3276	3.14619	2.32595	10.1171	5.70575	8.18275	14.7801
WBGene00007585	C14C10.2	protein_coding	1093	-0.0316785	3.05771	0.801418	0.864062	0	0	7.29242	9.10349	9.09468	7.75318	8.53983	7.71679	8.44282	8.06914	6.67193	8.3289	8.32085	7.09349	7.8132	7.06019	7.72445	7.38256
WBGene00007586	ril-2	protein_coding	2502	0.132422	6.6688	0.16585	0.266301	0	0	93.6439	117.812	87.8482	101.954	108.39	102.616	98.1391	102.941	37.4276	47.0871	35.1112	40.7491	43.3214	41.0137	39.2243	41.1437
WBGene00007587	mma-1	protein_coding	3370	0.190104	6.70856	0.0457121	0.100328	0	0	97.6953	120.763	88.7738	105.637	105.685	104.228	98.3833	114.925	28.9897	35.8349	26.3424	31.3463	31.3606	30.9282	29.1939	34.1025
WBGene00007588	C14C10.5	protein_coding	6211	-0.0161618	7.14467	0.897933	0.932185	0	0	152.253	128.267	148.292	125.718	136.135	131.323	132.19	177.242	24.5135	20.6515	23.8756	20.2412	21.9184	21.1436	21.2831	28.5367
WBGene00007589	erg-28	protein_coding	635	0.422021	1.91973	0.0563588	0.117431	0	0	3.70409	3.91166	3.01815	3.99289	3.09134	5.28172	2.86079	3.79489	5.83321	6.16009	4.75299	6.28801	4.86825	8.31766	4.50518	5.97621
WBGene00007590	ttr-43	protein_coding	573	-0.0304816	1.79763	0.896074	0.93125	0	0	3.08674	3.84053	3.70226	3.95412	3.40047	3.46398	3.55855	2.19704	5.38698	6.7025	6.46119	6.90074	5.93451	6.04534	6.21038	3.83428
WBGene00007604	xbx-9	protein_coding	1458	0.0110719	3.478	0.955966	0.970991	0	0	12.9643	13.0863	12.2738	11.7461	9.66044	12.0039	9.21035	7.58979	8.89184	8.97549	8.41824	8.05629	6.62582	8.23313	6.31712	5.20562
WBGene00007605	hrg-7	protein_coding	1425	-1.31118	8.17459	0.000357058	0.00253161	-1	-1	368.981	145.371	423.989	139.286	334.097	134.512	520.001	244.631	258.934	102.015	297.536	97.7445	234.454	94.3946	364.913	171.671
WBGene00007606	C15C8.4	protein_coding	1295	0.879148	3.67269	1.07275e-05	0.000238502	0	1	9.8004	16.7846	9.17517	16.8632	8.53983	15.4336	8.19861	16.6176	7.56787	12.961	7.08507	13.0218	6.59446	11.9178	6.33097	12.8322
WBGene00007607	C15C8.5	protein_coding	1023	0.174504	1.05935	0.415017	0.534522	0	0	1.77487	2.38255	2.17307	2.09336	1.89345	2.1264	1.7095	1.91742	1.73497	2.32899	2.12421	2.04629	1.85088	2.0786	1.67106	1.87431
WBGene00007608	C15C8.6	protein_coding	972	1.45222	1.53292	0.000262901	0.00201548	1	1	1.54337	4.19614	1.77065	5.1171	1.31382	4.3557	1.39551	2.83618	1.58783	4.31702	1.82165	5.26451	1.35167	4.48117	1.43571	2.91788
WBGene00007609	C15C8.7	protein_coding	500	-0.414408	4.45532	0.0408953	0.091982	0	0	18.1346	17.8869	26.6402	20.7398	32.7296	18.6918	22.4328	17.6562	36.2692	35.7739	53.2804	41.4795	65.4591	37.3836	44.8656	35.3125
WBGene00007613	C15H11.1	protein_coding	442	-0.147465	0.849051	0.833982	0.887349	0	0	1.19611	0.67565	0.925565	0.426425	2.93677	1.74914	2.19793	3.715	2.70613	1.52862	2.09404	0.964762	6.64428	3.95733	4.97268	8.40498
WBGene00007614	gnrr-2	protein_coding	1231	0.266084	1.10777	0.250172	0.365181	0	0	2.00638	2.7026	2.0121	1.89953	1.93209	2.1264	1.60483	2.35683	1.62988	2.19545	1.63452	1.54308	1.56953	1.72738	1.30368	1.91456
WBGene00007615	set-31	protein_coding	1732	1.00849	3.51756	0.00586807	0.0206118	0	1	6.86799	12.5884	5.71436	10.1179	8.61711	14.5419	9.00103	23.5683	3.96535	7.26814	3.29928	5.84174	4.97524	8.396	5.1969	13.6076
WBGene00007616	rpoa-12	protein_coding	555	0.0601328	4.25941	0.579772	0.685344	0	0	19.8709	20.1272	18.9942	18.7239	15.6499	21.024	20.2	18.0158	35.8034	36.2653	34.2238	33.7368	28.198	37.881	36.3964	32.4608
WBGene00007617	rrbs-1	protein_coding	1126	0.087322	6.49671	0.479086	0.595	0	0	76.5897	95.0177	86.9226	74.0816	93.7836	99.1522	92.6966	103.581	68.0193	84.3851	77.196	65.7919	83.2891	88.057	82.3238	91.9899
WBGene00007618	C15H11.10	protein_coding	389	1.12815	-0.704699	0.197882	0.306359	0	0	0.424427	0.177803	0.040242	0.271361	0.347776	0.926015	0.523316	1.59785	1.09107	0.457076	0.10345	0.697587	0.894025	2.3805	1.34528	4.10758
WBGene00007619	C15H11.11	protein_coding	318	-0.025808	1.06613	0.91785	0.944754	0	0	2.27647	2.27587	1.77065	2.32595	2.35715	1.92062	1.74439	1.47801	7.15871	7.15683	5.56807	7.31432	7.41241	6.0397	5.48549	4.64783
WBGene00007675	C18D4.6	protein_coding	1386	-0.0199048	1.16346	0.924182	0.948717	0	0	1.9678	1.95583	2.0121	2.05459	2.43443	2.46937	2.30259	2.11715	1.41977	1.41113	1.45173	1.48239	1.75644	1.78165	1.66132	1.52753
WBGene00007714	C25D7.1	protein_coding	569	0.10737	1.59421	0.835188	0.888196	0	0	2.54656	1.3513	2.41452	1.51187	2.39579	3.01812	3.9772	6.35145	4.4755	2.37487	4.24344	2.65707	4.21053	5.30426	6.9898	11.1625
WBGene00007716	fbxa-82	protein_coding	1078	-0.769483	2.7623	0.0136019	0.0394485	0	-1	6.79083	6.11641	7.68622	5.62106	12.2881	4.39	7.0822	3.715	6.29947	5.67385	7.13007	5.21434	11.399	4.07235	6.56976	3.4462
WBGene00007717	C25D7.5	protein_coding	1195	-0.760205	3.80429	0.0124018	0.0367177	0	-1	12.5785	11.7705	14.7286	11.8624	26.2378	9.12296	16.3623	8.50855	10.5259	9.84981	12.3252	9.92667	21.9563	7.63428	13.6923	7.12013
WBGene00007718	otub-1	protein_coding	1117	-0.370929	5.93036	0.00743396	0.024691	0	0	58.1079	51.1716	73.8843	48.3798	70.328	51.5482	72.4618	61.3974	52.0214	45.8116	66.1453	43.3123	62.9615	46.1488	64.8718	54.9663
WBGene00007720	C25D7.10	protein_coding	809	-0.592269	4.6086	0.000223008	0.00179725	0	-1	26.0058	18.8471	30.2217	20.0032	31.0293	17.1827	29.7243	21.571	32.1456	23.2967	37.3569	24.7258	38.3552	21.2395	36.7421	26.6638
WBGene00007722	C25D7.15	protein_coding	607	-2.24494	1.537	0.000111652	0.00110035	-1	-1	2.7009	1.3513	5.39242	0.891616	5.83491	0.65164	4.77962	1.0386	4.44958	2.22619	8.88373	1.46889	9.61269	1.07354	7.87416	1.71104
WBGene00007724	C25F9.4	protein_coding	1891	-0.168519	4.47863	0.366271	0.48758	0	0	31.0989	24.1811	24.3464	21.0499	17.3115	18.7261	21.3164	19.7334	16.4457	12.7875	12.8749	11.1316	9.15468	9.90274	11.2725	10.4355
WBGene00007725	C25F9.5	protein_coding	2260	-0.967138	4.10826	7.17757e-05	0.000813773	0	-1	23.2663	14.8643	21.1673	10.0404	24.0352	10.3919	22.4328	11.185	10.2948	6.57712	9.36605	4.44264	10.635	4.59821	9.92602	4.94909
WBGene00007726	C25F9.6	protein_coding	558	-0.693517	2.87772	0.0202462	0.0537569	0	0	6.63649	7.25434	9.29589	6.28008	11.6698	3.90984	8.37305	4.79355	11.8933	13.0006	16.6593	11.2546	20.9136	7.00688	15.0055	8.59059
WBGene00007728	C25F9.9	protein_coding	710	-0.473788	2.89041	0.0293168	0.0717184	0	0	9.72323	7.46771	9.69831	6.12501	6.49182	5.83046	8.2335	5.15307	13.6947	10.5179	13.6596	8.62678	9.1434	8.21192	11.5965	7.25784
WBGene00007748	C26E1.2	protein_coding	1498	-0.788703	3.76986	8.02641e-05	0.00087444	0	-1	15.8581	10.1347	16.8614	10.5056	20.4028	9.36304	15.6297	9.78683	10.5862	6.76552	11.2559	7.01306	13.6201	6.25036	10.4337	6.53327
WBGene00007749	ceh-79	protein_coding	1794	0.182453	2.53204	0.38815	0.508871	0	0	3.6655	6.08085	6.55944	6.62897	6.18268	5.65898	4.98894	5.91205	2.0432	3.38955	3.65632	3.69508	3.44631	3.15439	2.7809	3.29545
WBGene00007753	C27A7.1	protein_coding	2731	-1.59068	6.23204	0.000339716	0.00243549	-1	-1	68.1012	49.2513	117.989	43.8055	145.448	29.1866	119.49	27.483	24.9364	18.0342	43.2038	16.0401	53.258	10.6872	43.7533	10.0634
WBGene00007755	C27A7.3	protein_coding	2329	-0.30319	2.5199	0.35085	0.472318	0	0	8.52712	3.59161	6.96186	4.14795	3.67097	5.35031	5.86113	7.19033	3.66128	1.54213	2.98921	1.781	1.5762	2.29726	2.51659	3.0873
WBGene00007756	C27A7.5	protein_coding	2853	0.1317	5.57072	0.21398	0.32471	0	0	44.7191	56.3278	44.2259	51.7912	49.6547	47.6383	42.563	42.7025	15.6744	19.7434	15.5015	18.1533	17.4044	16.6976	14.9187	14.9676
WBGene00007757	C27A7.6	protein_coding	1872	-0.592186	0.903705	0.498852	0.612719	0	0	0.578764	0.497847	0.60363	0.620254	4.52109	1.26898	2.93057	3.35549	0.309169	0.265944	0.322452	0.331333	2.41511	0.677876	1.56547	1.79246
WBGene00007758	C27A7.8	protein_coding	518	-0.388098	0.365612	0.330466	0.451811	0	0	1.77487	1.74246	1.64992	0.620254	1.00469	0.994609	1.08152	0.838871	3.4264	3.36383	3.18517	1.1974	1.93955	1.92009	2.08787	1.61944
WBGene00007784	ruvb-1	protein_coding	1782	0.430332	5.27473	0.0828349	0.156815	0	0	31.3304	41.2857	29.8193	32.6409	32.4591	36.5947	38.0276	66.9499	17.5816	23.1682	16.7336	18.317	18.215	20.5358	21.3398	37.5701
WBGene00007785	tofu-1	protein_coding	1365	1.04312	3.88902	0.0373397	0.0859797	0	0	7.36959	12.624	7.04234	10.6606	10.1241	18.2459	13.9551	37.909	5.39897	9.24834	5.15923	7.80998	7.41695	13.367	10.2235	27.7722
WBGene00007786	rmd-2	protein_coding	1647	-0.54213	7.86952	0.00164975	0.00779022	0	0	242.27	202.837	312.841	220.5	279.534	175.085	274.182	163.061	147.098	123.156	189.946	133.88	169.723	106.306	166.474	99.0046
WBGene00007787	C27H6.8	protein_coding	1266	0.00973215	6.21377	0.888632	0.925516	0	0	75.8566	73.6102	75.6951	69.5848	69.1301	75.6589	74.9039	78.7341	59.9183	58.144	59.7908	54.9643	54.6051	59.7621	59.1658	62.1912
WBGene00007797	C29A12.1	protein_coding	964	0.529198	2.37636	0.29795	0.416989	0	0	2.89382	3.41381	2.69621	3.02374	6.02811	6.13914	5.12849	11.6244	3.00189	3.5413	2.7969	3.13666	6.25323	6.3684	5.32001	12.0585
WBGene00007799	nrx-1	protein_coding	6068	0.524887	3.4563	0.013659	0.0395464	0	0	11.691	15.0421	8.12888	13.5681	7.80564	11.9696	8.12884	10.8654	1.92667	2.47892	1.33963	2.236	1.28636	1.97258	1.33962	1.7906
WBGene00007804	C29F3.3	protein_coding	475	1.87057	1.33126	0.00951782	0.0299325	0	1	0.964606	6.40089	0.362178	3.68276	2.00937	3.46398	0.837305	1.75764	2.03075	13.4756	0.762479	7.75318	4.23026	7.29259	1.76275	3.70028
WBGene00007806	clec-230	protein_coding	619	-3.24176	4.67692	1.03123e-05	0.000234613	-1	-1	56.9889	4.90735	58.8338	2.63608	27.2424	5.00734	41.5164	6.95065	92.0661	7.92787	95.0465	4.25861	44.0104	8.0894	67.0701	11.2288
WBGene00007807	C29F3.7	protein_coding	1720	-0.187911	7.89617	0.116745	0.204073	0	0	232.239	244.016	229.741	231.161	290.316	223.238	262.251	192.221	135.022	141.87	133.571	134.396	168.788	129.79	152.471	111.757
WBGene00007833	oac-6	protein_coding	2215	-1.0417	3.87741	0.00233508	0.0101586	0	-1	20.5654	11.7705	27.5657	10.5443	17.3502	8.60851	13.2922	7.31016	9.2846	5.31401	12.445	4.76042	7.83302	3.88646	6.001	3.3003
WBGene00007835	oac-7	protein_coding	2233	1.22773	0.709342	0.0039021	0.0149492	0	1	0.655932	2.31143	0.804839	2.48102	1.35246	2.50367	0.90708	1.43807	0.293745	1.03512	0.36043	1.11107	0.60567	1.12121	0.406216	0.644006
WBGene00007851	clec-245	protein_coding	659	-0.370205	-0.397559	0.513741	0.626386	0	0	1.2347	0.248924	0.925565	0.387659	0.309134	0.720234	0.627979	1.0386	1.87359	0.377729	1.4045	0.588253	0.469096	1.09292	0.952927	1.57603
WBGene00007862	C32C4.1	protein_coding	2276	-0.844715	0.89952	0.0169136	0.0467136	0	-1	1.81346	1.45798	2.21331	0.930382	3.09134	1.64625	2.09326	1.07855	0.796775	0.640589	0.972455	0.408779	1.35823	0.723308	0.919711	0.473879
WBGene00007863	C32C4.3	protein_coding	1253	0.17154	0.523755	0.798042	0.861425	0	0	1.00319	0.426726	0.764597	0.542723	1.89345	1.50906	1.46528	3.31554	0.800631	0.340564	0.610213	0.433139	1.51113	1.20436	1.16942	2.64608
WBGene00007907	C34B4.2	protein_coding	1864	0.244103	4.00334	0.138347	0.232501	0	0	11.5367	19.5227	13.5213	17.3284	18.0457	17.3199	15.3506	15.0597	6.18921	10.4736	7.25392	9.29633	9.68117	9.2918	8.2353	8.07926
WBGene00007908	C34B4.3	protein_coding	1412	-0.232192	1.55381	0.438528	0.556696	0	0	3.16391	3.16489	2.93766	2.86868	3.40047	3.12101	2.86079	1.35817	2.24073	2.24142	2.0805	2.03164	2.40827	2.21035	2.02606	0.961879
WBGene00007909	C34B4.4	protein_coding	1690	0.063492	-0.15907	0.861603	0.907247	0	0	1.19611	1.24462	0.643871	0.697786	0.850119	0.65164	0.523316	0.758979	0.707758	0.73646	0.380989	0.412891	0.503029	0.385586	0.309654	0.4491
WBGene00007929	dmd-10	protein_coding	1012	1.29376	-0.488794	0.0194807	0.0521943	0	0	0.231505	1.5291	0.241452	0.775318	0.425059	0.823124	0.558203	0.479355	0.22876	1.51097	0.238589	0.766125	0.420019	0.813364	0.551584	0.473671
WBGene00007931	C34D1.4	protein_coding	1054	0.556133	3.94445	0.00384051	0.0147452	0	0	14.3919	19.1316	11.1873	20.8173	12.1335	18.9319	11.8967	14.0611	13.6546	18.1514	10.6141	19.7507	11.5119	17.9619	11.2872	13.3407
WBGene00007932	zip-5	protein_coding	1161	-0.421483	3.55644	0.0534521	0.112803	0	0	13.4659	12.1261	13.0384	11.9399	15.5726	8.6771	11.4781	7.23027	11.5985	10.4446	11.2303	10.2842	13.4131	7.47382	9.88635	6.22762
WBGene00007946	ugt-33	protein_coding	1651	-1.08163	1.75894	0.00153608	0.00741677	-1	-1	5.90339	1.95583	4.54734	2.05459	3.36183	1.85203	4.18652	2.63645	3.57564	1.18463	2.7543	1.24445	2.03624	1.12176	2.53575	1.59688
WBGene00007947	C35A5.3	protein_coding	1514	1.27246	4.4291	1.86553e-05	0.000336048	1	1	11.0351	29.1596	10.5032	28.5317	14.3747	26.9573	14.3388	36.8304	7.2887	19.26	6.93735	18.8452	9.49454	17.8054	9.47084	24.3266
WBGene00007948	C35A5.4	protein_coding	1310	1.44299	1.15831	0.108806	0.193908	0	0	0.540179	0.924573	0.523146	0.891616	1.8548	2.81234	1.7095	8.0292	0.412351	0.705781	0.399348	0.680623	1.41588	2.14683	1.30496	6.12916
WBGene00007949	C35A5.5	protein_coding	1625	0.144761	1.8482	0.783633	0.851241	0	0	5.17029	1.3513	3.46081	3.48893	1.31382	3.87554	3.45388	6.11178	3.18172	0.831569	2.12973	2.14703	0.808505	2.38495	2.12547	3.76109
WBGene00007950	C35A5.6	protein_coding	802	2.1464	4.37099	1.57282e-07	2.0457e-05	1	1	8.37278	31.151	7.80694	38.6108	6.80095	37.7608	7.39619	27.0037	10.4399	38.8416	9.73434	48.1432	8.47999	47.0833	9.22219	33.6704
WBGene00007951	dmsr-8	protein_coding	1574	0.582569	1.44284	0.0571784	0.118678	0	0	2.66231	3.76941	1.81089	3.33387	1.8548	3.56687	2.12815	1.99731	1.69143	2.3948	1.1505	2.11809	1.1784	2.26612	1.35206	1.26894
WBGene00007952	C35A5.8	protein_coding	3488	0.294369	6.9447	0.0103727	0.0320022	0	0	117.142	133.21	102.858	120.484	112.37	134.032	110.001	154.792	33.5842	38.1908	29.4892	34.5426	32.2162	38.4266	31.537	44.3784
WBGene00007953	hda-11	protein_coding	1017	-0.00624597	1.36318	0.977957	0.986135	0	0	2.23789	2.20475	2.495	2.82991	2.20258	2.81234	3.07012	2.11715	2.20048	2.1679	2.4533	2.78261	2.16576	2.76533	3.0188	2.08176
WBGene00008010	C38D9.2	protein_coding	1665	0.0495935	-1.04355	0.928446	0.951646	0	0	0.308674	0.462287	0.563388	0.116298	0.540985	0.377265	0.209326	0.719033	0.18539	0.27765	0.338371	0.0698485	0.324916	0.226586	0.125721	0.431851
WBGene00008017	fbxa-176	protein_coding	1078	1.67337	-0.985211	0.0117045	0.0350861	0	1	0.27009	0.995694	0.241452	0.503957	0.270492	0.480156	0.0348877	0.63914	0.250547	0.92365	0.223981	0.467492	0.250921	0.445414	0.0323634	0.592894
WBGene00008097	ugt-15	protein_coding	1721	-0.888741	3.8191	0.156511	0.255325	0	0	14.0447	2.98708	13.3603	3.72153	22.8373	14.7133	22.677	17.9758	8.16076	1.73567	7.76312	2.16242	13.2698	8.5493	13.1766	10.445
WBGene00008099	C44H9.4	protein_coding	3478	-0.669858	0.701409	0.142777	0.238061	0	0	1.15753	1.06682	1.12678	0.969148	3.24591	0.960312	2.09326	1.79758	0.332814	0.306732	0.323972	0.278651	0.933268	0.27611	0.601858	0.516843
WBGene00008100	C44H9.5	protein_coding	1923	0.529081	4.01502	0.0952755	0.174272	0	0	13.6588	23.3277	11.1873	20.8948	19.2436	19.8922	8.61726	11.904	7.10287	12.1309	5.81761	10.8657	10.0071	10.3443	4.48116	6.19032
WBGene00008101	C44H9.6	protein_coding	2108	-0.301755	4.80405	0.0343279	0.0809257	0	0	33.3368	26.4215	32.7167	28.6092	27.7448	24.6594	29.2708	20.1329	15.8144	12.5339	15.5203	13.5717	13.1617	11.698	13.8856	9.55072
WBGene00008105	C45B11.2	protein_coding	843	-0.747562	-0.906962	0.187828	0.294042	0	0	0.463011	0.248924	0.160968	0.387659	1.08197	0.445859	0.593091	0.279624	0.549242	0.295283	0.190946	0.459857	1.28347	0.528896	0.703548	0.331701
WBGene00008127	ddo-1	protein_coding	1126	-0.721587	3.93948	0.00163377	0.00773617	0	-1	16.8613	11.5216	21.8514	14.8473	18.3162	9.12296	19.0138	10.6257	14.9745	10.2323	19.4062	13.1859	16.2666	8.1021	16.8861	9.43668
WBGene00008128	srab-12	protein_coding	1041	0.959261	0.085384	0.00767335	0.0252601	0	1	0.848853	1.7069	0.724355	1.27927	0.540985	1.0632	0.558203	1.15844	0.815421	1.63968	0.695827	1.22889	0.519678	1.02133	0.536218	1.11282
WBGene00008141	C47E8.1	protein_coding	712	0.463076	1.21573	0.469032	0.585855	0	0	1.27328	0.746771	1.32798	1.24051	2.51171	2.74375	2.44214	5.71231	1.78831	1.04884	1.86515	1.74229	3.52769	3.85358	3.42997	8.02291
WBGene00008142	C47E8.3	protein_coding	1339	1.01167	1.47999	0.00716221	0.0240246	0	1	2.27647	4.58731	1.16702	3.2951	1.46839	3.70406	2.2677	2.91608	1.70013	3.42592	0.871559	2.46087	1.09663	2.76629	1.69358	2.1778
WBGene00008143	C47E8.4	protein_coding	1179	0.28447	4.11242	0.0814324	0.154689	0	0	14.3919	16.5712	17.304	16.3592	13.5633	19.2062	16.8508	23.5283	12.2069	14.0553	14.6769	13.8755	11.504	16.2903	14.2924	19.9562
WBGene00008145	set-5	protein_coding	4835	0.70235	1.58374	0.244367	0.35852	0	0	1.50479	2.13363	1.60968	1.43434	3.12998	2.67515	2.65147	8.26887	0.311228	0.441289	0.332922	0.296657	0.647359	0.553289	0.54839	1.71021
WBGene00008183	rin-1	protein_coding	6443	0.0479149	5.65078	0.67999	0.770474	0	0	57.3748	47.6866	50.7451	47.8759	45.6746	49.0788	43.5399	59.3601	8.90498	7.40131	7.87601	7.43068	7.08902	7.61738	6.7577	9.21312
WBGene00008218	nasp-2	protein_coding	1925	0.816304	3.75316	0.0999056	0.181102	0	0	7.0995	10.8815	5.31194	11.2421	10.6651	14.7819	15.7344	31.5575	3.68805	5.65273	2.75945	5.84006	5.54033	7.67893	8.17369	16.3935
WBGene00008219	C50B6.3	protein_coding	2001	0.375815	3.02959	0.164913	0.265293	0	0	6.3664	8.35672	5.95581	5.81489	7.53514	9.08867	8.30327	13.3021	3.18161	4.17627	2.97642	2.90599	3.76569	4.54206	4.14956	6.64773
WBGene00008220	C50B6.7	protein_coding	2206	-0.99531	7.50346	0.00170326	0.0079869	0	-1	206.426	81.4691	220.164	99.4345	285.215	149.397	254.506	154.432	93.5746	36.9307	99.8023	45.0746	129.29	67.7231	115.37	70.0055
WBGene00008221	nhr-168	protein_coding	1875	0.81213	1.64289	0.0124151	0.0367298	0	1	2.58514	4.16058	2.97791	4.07042	1.46839	3.66976	1.81416	3.63511	1.37874	2.21898	1.58822	2.17089	0.78314	1.95721	0.967552	1.93872
WBGene00008222	C50B6.9	protein_coding	778	-0.0758591	1.63689	0.794419	0.858985	0	0	4.12851	2.20475	3.78274	3.21757	2.00937	3.32679	2.5468	3.07586	5.30657	2.83387	4.86214	4.13569	2.58274	4.27609	3.27353	3.95355
WBGene00008224	slrp-1	protein_coding	677	-0.436738	6.09361	0.00598181	0.0209024	0	0	69.0658	62.2309	93.3614	64.9329	79.2929	52.0969	72.1478	52.6092	102.017	91.9215	137.905	95.9127	117.124	76.9526	106.57	77.7093
WBGene00008225	nuaf-1	protein_coding	1130	0.292133	4.31304	0.00538732	0.0193065	0	0	16.9385	20.8385	18.8332	23.6472	17.5434	20.7496	17.8974	21.9704	14.9898	18.4411	16.6666	20.9267	15.5251	18.3625	15.8384	19.4429
WBGene00008226	C50B8.4	protein_coding	649	-0.957663	3.05769	0.00031118	0.00229008	0	-1	10.2634	5.08515	13.4811	6.78403	9.69908	5.69328	10.1523	4.87344	15.8142	7.83537	20.772	10.4531	14.9447	8.77238	15.643	7.50916
WBGene00008227	C50B8.5	protein_coding	669	-0.733426	3.16579	0.00593177	0.0207891	0	-1	10.6107	9.17461	11.2275	7.01663	12.0949	5.86476	10.5361	4.67371	15.8605	13.7139	16.7825	10.4882	18.079	8.76646	15.749	6.98612
WBGene00008228	C50B8.6	protein_coding	885	-1.49488	4.18647	0.000143043	0.00130434	-1	-1	18.9834	11.8772	26.117	10.428	35.2413	8.91718	26.7589	6.75092	21.4502	13.4206	29.5108	11.7831	39.8207	10.0759	30.236	7.62815
WBGene00008229	C50F4.1	protein_coding	1360	0.449556	6.4195	0.237987	0.351418	0	0	40.089	124.888	56.218	117.112	121.528	92.7044	71.3802	60.2389	29.4772	91.8298	41.3368	86.1116	89.3591	68.165	52.4855	44.2933
WBGene00008230	pfk-1.2	protein_coding	2394	1.2395	2.02609	0.135179	0.228206	0	0	1.81346	1.92027	1.2475	1.39557	3.12998	4.18422	3.31433	15.0198	0.757502	0.802117	0.521095	0.582946	1.30743	1.74779	1.38443	6.27393
WBGene00008231	tag-329	protein_coding	1189	-0.679272	0.0936609	0.0636498	0.128958	0	0	1.38903	1.03125	1.16702	0.891616	1.04333	0.720234	1.29085	0.399463	1.16824	0.867329	0.981511	0.749887	0.877483	0.605748	1.08566	0.335965
WBGene00008232	C50F4.4	protein_coding	831	0.322991	2.3773	0.115798	0.202768	0	0	3.93559	4.55174	4.62783	5.81489	4.28924	6.96226	5.33782	5.43269	4.73597	5.47743	5.56898	6.99746	5.16153	8.37817	6.42337	6.53753
WBGene00008233	C50F4.8	protein_coding	1121	-0.410081	3.89015	0.52242	0.633975	0	0	3.78126	19.0604	10.3019	14.1883	36.4778	10.7006	16.781	6.71097	3.37311	17.0031	9.18996	12.6568	32.5404	9.5456	14.9697	5.98659
WBGene00008234	C50F4.9	protein_coding	527	0.489077	0.675361	0.0394194	0.0894306	0	0	1.31186	1.74246	1.32798	1.97706	1.23654	1.71484	1.18618	1.67774	2.48931	3.30638	2.5199	3.75154	2.34637	3.25397	2.25082	3.18357
WBGene00008235	C50F4.10	protein_coding	1130	0.0780834	1.71433	0.89163	0.927957	0	0	2.54656	1.03125	1.97186	1.62817	4.32788	4.25281	3.62832	6.27156	2.25359	0.912615	1.74501	1.44086	3.82998	3.76355	3.2109	5.55005
WBGene00008236	C50F4.12	protein_coding	1509	0.248554	3.00788	0.158519	0.257561	0	0	7.94835	7.00542	6.63992	7.67565	6.76231	9.43163	7.77996	10.5059	5.2673	4.64243	4.40022	5.08658	4.48132	6.25025	5.1557	6.96214
WBGene00008237	nstp-10	protein_coding	1327	-0.078896	6.42693	0.248389	0.363272	0	0	84.731	79.7622	93.6431	87.0682	88.2964	82.5868	86.5913	85.0456	63.8515	60.1072	70.5675	65.6128	66.5384	62.2357	65.2534	64.0886
WBGene00008238	C50F4.16	protein_coding	1474	-0.224096	5.34267	0.0323589	0.0773573	0	0	47.0342	36.6984	46.8416	37.758	37.0574	36.4576	43.6445	38.5481	31.9092	24.8972	31.7786	25.616	25.1407	24.7338	29.6096	26.1521
WBGene00008239	fshr-1	protein_coding	3142	-0.681883	6.5527	0.000506373	0.00326627	0	-1	129.875	75.3172	119.358	83.0366	117.316	60.2596	95.7319	69.5464	41.335	23.9711	37.9878	26.4279	37.3381	19.1787	30.4684	22.1344
WBGene00008243	C50H2.7	protein_coding	546	0.22147	-0.568897	0.732795	0.811655	0	0	0.655932	0.213363	0.482904	0.19383	0.695552	0.788828	0.383765	1.39812	1.20134	0.390775	0.884439	0.354999	1.2739	1.44474	0.702866	2.56066
WBGene00008244	fipr-11	protein_coding	317	-0.968729	-0.707853	0.257978	0.373898	0	0	0.0771685	0.426726	0.241452	0.581489	1.54567	0.240078	0.976856	0.199731	0.243434	1.34614	0.761678	1.83435	4.87593	0.757344	3.08156	0.630067
WBGene00008245	fipr-10	protein_coding	322	-0.425016	0.282827	0.569182	0.676385	0	0	0.424427	0.817892	0.20121	1.08545	2.82085	0.720234	1.77927	1.27828	1.31809	2.54004	0.624875	3.37095	8.7604	2.23675	5.52569	3.96981
WBGene00008246	C50H2.13	protein_coding	673	-0.98242	3.34108	0.000788602	0.00453302	0	-1	13.1958	7.68107	17.0626	8.17961	11.0515	5.35031	12.1409	5.83215	19.6074	11.4132	25.353	12.1539	16.4213	7.94994	18.04	8.6659
WBGene00008248	srsx-27	protein_coding	1406	0.239992	-1.20663	0.695016	0.78143	0	0	0.347258	0.391166	0.321936	0.232595	0.0386418	0.445859	0.593091	0.479355	0.246983	0.278212	0.228973	0.165431	0.0274835	0.317112	0.421829	0.340935
WBGene00008251	srsx-30	protein_coding	915	1.14712	-0.112512	0.00986085	0.0307245	0	1	0.617348	1.60022	0.563388	1.20174	0.540985	1.26898	0.383765	0.599194	0.674697	1.74888	0.615724	1.31338	0.59124	1.38687	0.419415	0.654857
WBGene00008252	C51E3.6	protein_coding	1800	-0.559635	3.06796	0.0748282	0.145283	0	0	11.9611	4.72955	9.41662	5.27216	7.07144	6.61929	11.1641	10.2662	6.64506	2.62753	5.23146	2.92898	3.92858	3.67738	6.20226	5.70344
WBGene00008254	C51E3.9	protein_coding	924	0.483956	5.39761	0.000713418	0.00421381	0	0	34.9959	52.594	37.4653	50.667	35.5891	51.5825	32.306	41.4243	37.8744	56.9199	40.5468	54.8345	38.5163	55.8252	34.9632	44.8315
WBGene00008255	C51E3.10	protein_coding	495	0.671669	2.16118	0.0317923	0.0764535	0	0	2.7009	6.32977	3.78274	6.35761	4.28924	5.52179	2.79102	3.39543	5.45636	12.7874	7.64191	12.8437	8.66512	11.1551	5.63842	6.85946
WBGene00008258	mans-2	protein_coding	2050	0.352432	7.37948	0.0044337	0.0165207	0	0	147.662	208.029	134.609	194.566	155.958	180.161	146.598	163.899	72.0302	101.478	65.6631	94.9103	76.0771	87.8836	71.5113	79.951
WBGene00008259	C52E4.7	protein_coding	1007	0.231355	2.10194	0.684534	0.773288	0	0	3.81984	1.7069	2.29379	1.9383	5.60306	5.76187	3.80276	8.82812	3.79329	1.69504	2.27785	1.92482	5.56411	5.72182	3.77633	8.76675
WBGene00008262	ril-1	protein_coding	594	-0.0621982	9.56203	0.442709	0.560445	0	0	734.605	769.28	830.876	776.636	748.645	750.347	774.298	661.829	1236.71	1295.08	1398.78	1307.47	1260.35	1263.21	1303.53	1114.19
WBGene00008263	C53A5.2	protein_coding	261	-0.276629	-1.10826	0.390506	0.511507	0	0	0.347258	0.248924	0.40242	0.465191	0.502343	0.411562	0.45354	0.279624	1.33049	0.95373	1.54184	1.78234	1.92469	1.57687	1.7377	1.07136
WBGene00008265	kcnl-4	protein_coding	1753	0.169413	1.52458	0.393743	0.514719	0	0	2.54656	2.73816	2.495	3.56646	2.82085	2.84664	2.68635	2.71635	1.45269	1.56198	1.42328	2.03449	1.60915	1.62387	1.53243	1.54954
WBGene00008266	C53A5.6	protein_coding	1898	0.213422	4.77212	0.184434	0.28985	0	0	25.3113	24.5012	23.3806	25.7406	28.2471	28.4321	24.0027	38.3883	13.3358	12.909	12.3185	13.5619	14.8826	14.98	12.6463	20.2257
WBGene00008270	C53A5.13	protein_coding	2205	1.82741	3.65702	5.3524e-05	0.000668998	1	1	8.29561	22.0475	4.66807	19.6931	3.59368	18.8976	5.47737	17.6163	3.76218	9.99887	2.11704	8.9311	1.62979	8.57032	2.48407	7.98925
WBGene00008296	cdr-2	protein_coding	886	-0.488963	5.14608	0.081956	0.155433	0	0	26.8932	39.65	39.0347	31.0127	55.6055	23.9735	43.5399	22.9691	30.3535	44.7517	44.0572	35.0031	62.7601	27.0581	49.142	25.9245
WBGene00008298	C54D10.3	protein_coding	634	0.970385	2.97453	0.0425114	0.0948331	0	0	4.78445	8.96125	5.67412	7.59812	3.24591	5.65898	7.32642	19.0544	7.54644	14.1345	8.94971	11.9844	5.11973	8.92584	11.5559	30.0542
WBGene00008299	C54D10.4	protein_coding	1038	0.561685	1.51364	0.510323	0.623259	0	0	1.92921	0.995694	0.684113	0.65902	3.36183	3.08672	3.00034	8.5485	1.85859	0.959243	0.659069	0.634894	3.23876	2.97372	2.8905	8.23555
WBGene00008300	C54D10.5	protein_coding	1155	0.197618	1.84311	0.473048	0.589243	0	0	3.24108	4.90735	3.62178	4.30302	3.01406	3.63547	3.20967	2.1571	2.80613	4.24879	3.13574	3.72555	2.60957	3.14759	2.77893	1.86762
WBGene00008301	pals-39	protein_coding	1315	-0.443874	0.24674	0.314559	0.434985	0	0	1.69771	1.24462	1.7304	1.04668	0.695552	1.02891	1.01174	0.439409	1.29103	0.946477	1.3159	0.795954	0.528937	0.782438	0.769387	0.334151
WBGene00008303	C54D10.9	protein_coding	567	-0.767007	-0.49968	0.211615	0.322192	0	0	0.27009	0.853452	0.684113	0.426425	1.50703	0.342969	0.732642	0.239678	0.476349	1.50521	1.20655	0.752072	2.6579	0.604883	1.29214	0.422712
WBGene00008304	C54D10.10	protein_coding	674	-0.10465	2.26582	0.900724	0.934306	0	0	0.7331	7.64551	1.48895	4.38055	12.7518	4.28711	4.64006	1.91742	1.08769	11.3435	2.20913	6.49933	18.9196	6.36069	6.88437	2.84484
WBGene00008307	ncs-5	protein_coding	1221	0.128122	1.08908	0.657826	0.752288	0	0	1.92921	2.38255	2.05234	2.40349	1.62295	2.53797	2.23281	1.23833	1.58003	1.95131	1.68087	1.96846	1.3292	2.0786	1.82868	1.0142
WBGene00008309	nhr-170	protein_coding	1266	-0.985453	2.73441	0.000308748	0.00227811	0	-1	8.21844	5.65412	9.81904	4.30302	8.61711	3.66976	8.33816	4.03457	6.49166	4.46613	7.75596	3.39891	6.80657	2.89871	6.58623	3.18687
WBGene00008310	C54E10.6	protein_coding	389	0.804761	1.92245	0.00978762	0.0305614	0	1	3.31824	3.84053	2.7767	5.1171	1.8548	5.86476	2.86079	4.07452	8.53019	9.87284	7.13804	13.1545	4.76813	15.0765	7.35422	10.4743
WBGene00008319	C54G10.1	protein_coding	282	-1.07666	0.00394166	0.00890656	0.0284142	0	-1	1.27328	0.640089	1.2475	0.348893	1.23654	0.480156	1.29085	0.918764	4.51518	2.26982	4.42376	1.23721	4.38488	1.70268	4.57746	3.25803
WBGene00008320	slc-25A29	protein_coding	1615	1.34112	3.58108	7.2528e-06	0.000187988	1	1	6.63649	18.4915	7.2838	19.4217	6.64638	17.1484	6.34956	13.1423	4.10928	11.4498	4.51009	12.0258	4.11541	10.6182	3.93162	8.13766
WBGene00008330	C55A6.1	protein_coding	868	0.283094	3.99626	0.0452885	0.0996586	0	0	12.154	17.2113	15.6944	16.0103	13.486	16.5997	15.9786	19.9332	14.0023	19.8287	18.0811	18.4451	15.5368	19.1241	18.4085	22.9645
WBGene00008331	ttll-5	protein_coding	2414	0.231936	5.86589	0.0153366	0.0432702	0	0	53.2462	69.0229	51.8317	56.3269	52.8619	63.5521	56.3436	62.7556	22.0573	28.5928	21.4713	23.3334	21.8981	26.3265	23.3404	25.9965
WBGene00008332	C55A6.3	protein_coding	829	1.29832	1.79751	0.00101457	0.00543457	1	1	1.50479	4.80067	1.40847	4.41931	2.70492	4.21851	2.23281	5.91205	1.81518	5.79091	1.699	5.3309	3.26287	5.08868	2.69338	7.13154
WBGene00008333	C55A6.4	protein_coding	1139	4.1241	5.67631	6.64195e-10	5.52922e-07	1	1	5.28604	90.4659	4.30589	102.071	6.49182	102.41	6.03557	91.397	4.64095	79.4257	3.78041	89.6142	5.69957	89.9126	5.29901	80.2432
WBGene00008334	sdz-8	protein_coding	835	7.53301	8.041	5.07802e-11	1.77715e-07	1	1	2.23789	564.843	2.85718	556.058	3.5164	542.851	2.68635	431.34	2.6801	676.459	3.42177	665.938	4.21126	650.12	3.21719	516.574
WBGene00008335	C55A6.6	protein_coding	928	4.9429	5.92202	7.53456e-11	1.77715e-07	1	1	3.47258	124.497	4.14492	127.23	3.74825	122.337	3.87254	95.112	3.74201	134.157	4.46651	137.101	4.03906	131.829	4.17299	102.491
WBGene00008336	C55A6.7	protein_coding	1002	1.86192	3.94781	2.38934e-08	6.50267e-06	1	1	6.94516	23.7544	5.95581	25.004	6.99416	25.4483	6.59378	22.1302	6.9313	23.707	5.94392	24.9541	6.9802	25.3975	6.58062	22.0861
WBGene00008338	pafo-1	protein_coding	1470	0.347723	4.72009	0.00932681	0.02946	0	0	22.1088	29.0529	23.0586	25.9732	21.4848	28.6036	25.8518	34.1141	15.04	19.7639	15.6862	17.6688	14.6155	19.4582	17.5863	23.2069
WBGene00008339	C55A6.10	protein_coding	1860	0.279643	4.21158	0.00885195	0.0282655	0	0	16.3597	19.985	17.3845	19.2279	17.2342	19.4806	15.6995	22.2501	8.79555	10.7446	9.34652	10.3376	9.26571	10.4734	8.44057	11.9624
WBGene00008340	C55A6.11	protein_coding	758	0.821484	0.685419	0.0908398	0.168349	0	0	1.04177	1.20906	1.16702	1.00791	1.35246	1.92062	0.872193	3.715	1.37437	1.59506	1.5396	1.3297	1.78425	2.5338	1.15065	4.90106
WBGene00008341	ttr-44	protein_coding	651	-2.97131	6.81879	5.66794e-09	2.72072e-06	-1	-1	177.333	28.235	241.653	26.2833	194.87	22.0186	186.649	25.5257	272.401	43.3718	371.203	40.3737	299.34	33.8227	286.712	39.2099
WBGene00008342	frpr-5	protein_coding	1799	-1.64249	2.70586	2.52735e-05	0.000409702	-1	-1	11.6139	3.41381	11.2678	3.56646	9.11946	2.77805	7.11709	2.75629	6.45573	1.89761	6.26334	1.98247	5.06918	1.54422	3.95614	1.53212
WBGene00008343	C56A3.4	protein_coding	1001	0.194216	2.95362	0.23663	0.349816	0	0	6.40498	6.96986	7.2838	9.53641	8.30798	8.81429	6.62866	7.43	6.39858	6.9629	7.27652	9.52689	8.29968	8.80549	6.62204	7.42258
WBGene00008344	C56A3.5	protein_coding	1276	0.108847	4.77459	0.344451	0.465541	0	0	24.8868	27.8083	26.1573	23.5697	27.4356	28.2949	26.5844	33.6347	19.5038	21.7934	20.4994	18.4715	21.5013	22.1747	20.8342	26.3595
WBGene00008345	C56A3.6	protein_coding	1563	0.23534	4.61175	0.0218849	0.0571053	0	0	20.6426	27.0615	24.7488	24.9652	23.0691	25.7226	21.1071	27.6828	13.207	17.3138	15.8342	15.9726	14.7595	16.4572	13.5042	17.7113
WBGene00008346	C56A3.8	protein_coding	1422	0.965539	1.97667	0.214866	0.325601	0	0	0.810269	1.99139	1.52919	2.20966	4.09603	4.08133	4.01209	12.1836	0.569809	1.40041	1.07538	1.55391	2.88047	2.87013	2.82144	8.56794
WBGene00008370	D1054.1	protein_coding	1140	0.345171	4.4613	0.00259759	0.0110013	0	0	19.8709	25.248	18.3503	26.0507	18.8958	25.0367	20.2349	21.9305	17.4306	22.1473	16.0968	22.8515	16.5753	21.962	17.7499	19.2373
WBGene00008371	D1054.3	protein_coding	668	0.335463	5.29908	0.000782588	0.00450472	0	0	33.9155	42.8148	33.4411	44.7746	35.2413	46.1636	36.3879	41.624	50.7718	64.0941	50.0615	67.0279	52.7564	69.1071	54.4729	62.3114
WBGene00008372	D1054.5	protein_coding	1222	-0.365623	3.87112	0.0678338	0.135133	0	0	19.8323	14.4731	18.4711	14.1108	12.1722	11.558	15.1064	10.7455	16.2294	11.8438	15.1154	11.5473	9.96085	9.4583	12.362	8.79341
WBGene00008375	D1054.8	protein_coding	969	-0.35019	6.42838	0.0343777	0.0809641	0	0	100.589	87.0521	101.289	89.2391	91.04	68.2507	92.8711	58.0818	103.807	89.8371	104.529	92.094	93.9525	70.4342	95.8422	59.94
WBGene00008376	D1054.9	protein_coding	2248	1.0144	1.35366	0.243245	0.357319	0	0	2.1993	1.24462	2.17307	0.969148	0.425059	1.88633	1.77927	9.22758	0.978337	0.553656	0.966666	0.431115	0.189083	0.839113	0.791492	4.1048
WBGene00008377	D1054.10	protein_coding	721	-5.31843	3.35242	0.00446615	0.0166241	0	-1	1.08036	0.177803	1.2475	0.232595	48.4954	0.720234	28.2939	0.838871	1.49842	0.246605	1.73024	0.322601	67.2613	0.998937	39.2426	1.16348
WBGene00008379	secs-1	protein_coding	1686	0.467638	2.99142	0.0331176	0.07873	0	0	5.90339	8.6412	6.5192	7.01663	5.98947	9.29445	8.02417	11.6244	3.50142	5.12527	3.86667	4.1617	3.55247	5.51272	4.7593	6.89464
WBGene00008380	prp-38	protein_coding	1084	0.231143	4.38015	0.0857108	0.161043	0	0	21.2213	21.0163	17.9479	19.7706	16.4227	23.3219	20.7582	25.5257	19.5769	19.3877	16.5571	18.2386	15.1501	21.5146	19.1496	23.5477
WBGene00008390	D1086.3	protein_coding	849	-1.75971	5.07508	0.000252641	0.00195911	-1	-1	64.3199	9.35241	65.3127	16.0879	31.2998	16.6683	46.8193	19.2541	75.7596	11.0158	76.929	18.9492	36.8667	19.6328	55.1464	22.6786
WBGene00008392	D1086.5	protein_coding	798	0.422194	2.34778	0.114506	0.201227	0	0	4.82303	5.33408	4.30589	7.59812	3.82553	6.48211	4.18652	3.55522	6.0439	6.68431	5.39585	9.52145	4.7939	8.12294	5.24627	4.45516
WBGene00008394	D1086.7	protein_coding	1078	-5.96459	1.36681	0.000510619	0.0032906	-1	-1	1.08036	0.142242	1.32798	0.0387659	11.322	0	6.00069	0.119839	1.00219	0.13195	1.2319	0.0359609	10.5028	0	5.5665	0.111168
WBGene00008395	D1086.8	protein_coding	787	0.776613	5.40252	0.00269852	0.011312	0	1	39.2402	55.9011	31.0668	62.3743	24.1897	56.5212	30.0034	38.4682	49.8604	71.0306	39.475	79.2558	30.7366	71.8186	38.1238	48.8796
WBGene00008407	D2023.3	protein_coding	690	-0.390634	1.98497	0.112026	0.198124	0	0	3.62692	3.55605	4.34613	3.48893	5.68034	3.87554	3.9772	2.51661	5.2564	5.1537	6.29874	5.05642	8.23237	5.61673	5.76406	3.64727
WBGene00008408	D2023.4	protein_coding	592	-0.936882	5.73256	3.20297e-05	0.000481193	0	-1	57.5291	40.3967	71.7112	39.5412	77.7472	33.1308	72.0431	32.676	97.1775	68.2377	121.134	66.7926	131.33	55.9641	121.694	55.196
WBGene00008409	mpst-1	protein_coding	1080	0.114477	5.2592	0.148163	0.244671	0	0	37.3495	42.1036	36.7409	39.7351	34.3912	36.4576	38.3416	40.6653	34.5829	38.9849	34.0194	36.7917	31.8437	33.757	35.5015	37.653
WBGene00008410	D2023.6	protein_coding	1757	-0.000661069	5.267	0.993553	0.996678	0	0	38.7	43.1349	37.5458	37.099	37.9462	34.7084	39.5627	38.7479	22.0262	24.5503	21.3692	21.115	21.5972	19.7544	22.5172	22.0534
WBGene00008441	usp-50	protein_coding	2650	-0.364555	5.00306	0.00319044	0.0128436	0	0	39.4717	27.5594	38.2701	27.4075	35.6277	27.9176	30.7012	29.001	14.895	10.3998	14.4416	10.3425	13.4444	10.535	11.5854	10.9438
WBGene00008442	E01B7.2	protein_coding	714	0.358788	3.1378	0.0121084	0.0360906	0	0	7.63968	8.96125	7.64597	10.0404	7.72835	11.1122	7.57063	9.10775	10.6998	12.5508	10.7086	14.0621	10.824	15.5633	10.6031	12.7559
WBGene00008452	mrps-5	protein_coding	1457	0.313625	6.60706	0.00474528	0.0174429	0	0	76.3196	115.003	90.4237	112.227	89.8807	102.239	90.8127	102.342	52.3813	78.9311	62.0616	77.0263	61.6889	70.1708	62.3285	70.2418
WBGene00008453	E02A10.3	protein_coding	1479	0.0761931	2.5793	0.628083	0.727206	0	0	5.51755	6.64981	5.95581	6.43514	6.06676	6.34492	5.44248	4.79355	3.73059	4.49616	4.02692	4.35101	4.10193	4.29001	3.67984	3.24108
WBGene00008454	E02A10.4	protein_coding	596	0.687297	-0.330034	0.14749	0.243898	0	0	0.617348	0.568968	0.281694	0.775318	0.347776	1.1318	0.941968	1.07855	1.03582	0.954644	0.472641	1.30087	0.583517	1.89899	1.58048	1.80965
WBGene00008520	F02D8.1	protein_coding	776	0.615247	-0.446597	0.232441	0.345355	0	0	0.771685	1.3513	0.643871	0.85285	0.386418	0.617343	0.279102	0.359516	0.994439	1.74136	0.829731	1.09903	0.497961	0.795546	0.359667	0.463294
WBGene00008521	F02D8.4	protein_coding	1515	-0.162167	5.09603	0.778082	0.84722	0	0	9.18305	43.6683	20.5234	32.3695	75.0423	31.656	39.4231	21.1316	6.06142	28.824	13.5468	21.366	49.5329	20.895	26.0219	13.9482
WBGene00008522	nlp-59	protein_coding	677	0.697311	2.52142	0.016135	0.0450646	0	1	4.28285	9.60134	4.74855	7.98578	3.78689	5.4532	4.46563	4.99328	6.32622	14.1822	7.01411	11.7958	5.59364	8.05495	6.5962	7.3756
WBGene00008550	F07B10.4	protein_coding	1032	-0.778961	-0.186872	0.0470957	0.102585	0	0	0.887437	0.426726	1.00605	0.891616	1.23654	0.685937	0.941968	0.359516	0.85992	0.413494	0.974854	0.863969	1.19819	0.664668	0.91276	0.348368
WBGene00008556	F07D3.3	protein_coding	852	1.6338	1.23551	0.0531552	0.11231	0	0	1.27328	0.924573	0.845081	0.930382	0.850119	3.42969	1.46528	8.5485	1.49446	1.08518	0.991879	1.092	0.997792	4.02545	1.71982	10.0334
WBGene00008590	F08H9.2	protein_coding	509	0.119501	2.09017	0.866509	0.91061	0	0	1.81346	1.42242	2.37428	1.822	6.68502	3.70406	5.16338	10.5059	3.56279	2.79454	4.66459	3.57956	13.1336	7.27713	10.1442	20.6402
WBGene00008593	clec-227	protein_coding	1187	-2.19821	1.60991	0.000226642	0.00181218	-1	-1	4.1671	0.889013	4.26565	0.736552	5.52577	0.720234	5.61692	1.91742	3.51061	0.748958	3.59364	0.620516	4.65524	0.606768	4.73203	1.61535
WBGene00008594	clec-57	protein_coding	1324	-1.45399	3.74085	0.000328759	0.00238472	-1	-1	19.678	5.33408	19.0345	5.69859	17.5047	6.00195	21.7002	11.4246	14.8625	4.02876	14.3765	4.30407	13.2211	4.53319	16.3898	8.62887
WBGene00008595	clec-56	protein_coding	1295	-2.47876	4.90199	0.000925697	0.00507967	-1	-1	27.6263	5.54744	52.6767	6.35761	63.5657	4.90445	58.3671	19.5737	21.3331	4.28374	40.677	4.90935	49.0855	3.78722	45.0711	15.1148
WBGene00008596	clec-54	protein_coding	1273	-2.44371	2.11514	0.000147811	0.00133241	-1	-1	5.6333	0.604529	7.40452	1.27927	7.76699	1.1318	7.98928	2.27694	4.42521	0.474885	5.81659	1.00493	6.10133	0.889078	6.27595	1.78864
WBGene00008628	ttr-21	protein_coding	1376	0.577803	-0.537579	0.46991	0.586537	0	0	0.115753	0.320045	0.0804839	0.891616	0.850119	0.54875	0.90708	1.19839	0.0841226	0.232591	0.0584912	0.647977	0.617819	0.398801	0.659215	0.870921
WBGene00008629	cpt-5	protein_coding	2322	-0.960231	7.28167	0.000145984	0.00132689	0	-1	177.372	87.301	182.457	98.8918	248.08	125.492	213.897	110.691	76.3875	37.5973	78.5776	42.5891	106.839	54.0449	92.1174	47.6706
WBGene00008632	fbxa-88	protein_coding	967	-0.359629	-0.287723	0.273352	0.391071	0	0	0.617348	0.960134	0.925565	0.503957	1.00469	0.617343	0.802417	0.519301	0.638415	0.992899	0.957151	0.521155	1.03897	0.638411	0.829801	0.537023
WBGene00008633	fbxa-18	protein_coding	564	0.0985749	-0.594517	0.765289	0.837615	0	0	0.7331	0.746771	0.482904	0.465191	0.347776	0.65164	0.697754	0.559248	1.29982	1.32406	0.856212	0.824806	0.616624	1.15539	1.23715	0.991574
WBGene00008634	F10A3.4	protein_coding	1788	-0.368911	6.73308	0.00916069	0.0290547	0	0	135.624	85.9497	129.257	101.257	114.959	87.8342	99.4648	96.1107	75.8521	48.0703	72.2915	56.6312	64.2949	49.1243	55.6291	53.7532
WBGene00008644	F10C2.3	protein_coding	1912	-2.00932	4.34973	2.73226e-07	2.80195e-05	-1	-1	27.6263	7.25434	34.3666	7.48182	36.2846	7.5796	31.9223	10.0265	14.4489	3.79411	17.9742	3.91309	18.9773	3.96423	16.6957	5.24399
WBGene00008645	F10C2.4	protein_coding	3441	0.588889	4.68597	0.00689199	0.0233403	0	1	22.7261	28.1995	19.6783	26.7485	20.2869	25.8598	19.2929	42.5428	6.60451	8.19514	5.71878	7.77346	5.89565	7.51521	5.60677	12.3635
WBGene00008646	F10C2.5	protein_coding	2547	-0.0143361	5.13189	0.874814	0.916318	0	0	39.7032	37.3741	33.5216	33.4162	32.1499	32.4791	35.2715	35.9916	15.5882	14.6738	13.1612	13.1198	12.6227	12.7519	13.8482	14.131
WBGene00008647	F10C2.7	protein_coding	1377	-0.0605304	-0.865895	0.820556	0.877343	0	0	0.385842	0.462287	0.442662	0.503957	0.618268	0.411562	0.488428	0.479355	0.280205	0.33572	0.321468	0.365982	0.448996	0.298883	0.354704	0.348115
WBGene00008669	acs-14	protein_coding	1827	-0.712862	6.85951	5.20714e-05	0.000658175	0	-1	125.707	89.897	153.201	90.6734	143.206	77.2365	154.483	93.9935	68.8054	49.2047	83.854	49.6297	78.3833	42.275	84.5554	51.4469
WBGene00008670	eif-2Bdelta	protein_coding	2097	0.232195	4.90321	0.0734225	0.143275	0	0	27.5877	30.5465	25.0707	28.7643	27.5129	30.1812	29.6197	39.5068	13.1558	14.5667	11.9555	13.7169	13.1201	14.3926	14.1248	18.8397
WBGene00008673	F11A5.5	protein_coding	1188	-2.05871	2.07202	0.00606991	0.0211423	0	-1	9.99332	0.568968	7.56549	1.16298	2.24122	2.53797	6.87288	2.11715	8.41188	0.478929	6.36826	0.978937	1.88655	2.13634	5.78525	1.78211
WBGene00008677	F11A5.9	protein_coding	1873	0.525901	1.95463	0.236366	0.349664	0	0	3.51117	5.97416	2.7767	6.62897	4.32788	3.2239	1.84905	2.11715	1.87462	3.18962	1.48249	3.53923	2.31067	1.72125	0.987212	1.13035
WBGene00008724	F13A7.1	protein_coding	1141	0.398447	2.50519	0.672344	0.763829	0	0	2.35364	1.31574	1.81089	1.43434	8.46255	4.01273	6.69844	18.7747	2.06279	1.15315	1.58711	1.25709	7.41678	3.51686	5.87067	16.4546
WBGene00008725	F13A7.7	protein_coding	1131	0.924718	0.0688405	0.364076	0.485312	0	0	0.115753	0.355605	0.20121	0.503957	0.88876	0.65164	1.46528	3.63511	0.102345	0.314416	0.177904	0.445585	0.785818	0.576163	1.29556	3.21407
WBGene00008726	F13A7.11	protein_coding	666	-1.11178	2.24003	0.0195332	0.0523055	0	0	3.6655	2.8804	5.47291	3.76029	10.1628	3.63547	6.14024	1.47801	5.50376	4.32493	8.21758	5.64609	15.2594	5.45866	9.21957	2.21924
WBGene00008727	F13A7.12	protein_coding	1004	-0.807319	2.87353	0.204798	0.314418	0	0	14.2376	1.49354	10.1007	3.25634	3.67097	6.61929	8.93125	9.74689	14.1809	1.48759	10.0605	3.24336	3.65634	6.59292	8.89567	9.70805
WBGene00008792	F14D7.5	protein_coding	309	-1.36555	-0.750635	0.00724977	0.0242207	0	-1	0.964606	0.248924	0.523146	0.19383	0.966044	0.240078	0.558203	0.479355	3.1217	0.805578	1.69303	0.62728	3.12636	0.776951	1.80648	1.55131
WBGene00008793	F14D7.6	protein_coding	1584	1.44815	6.56662	0.000131058	0.00123682	1	1	51.5485	176.309	40.6846	143.899	64.609	143.327	46.3658	90.9177	32.5433	111.306	25.6847	90.8454	40.7885	90.4839	29.2713	57.3975
WBGene00008794	F14D7.7	protein_coding	352	-1.26896	0.0544438	0.0108034	0.0329574	0	-1	1.69771	0.960134	1.52919	0.503957	1.19789	0.274375	1.04663	0.519301	4.82303	2.72765	4.3443	1.4317	3.40311	0.779474	2.97338	1.47529
WBGene00008797	F14D7.10	protein_coding	348	-1.47005	-0.318941	0.0185494	0.0501741	0	0	1.77487	0.782331	0.684113	0.271361	0.850119	0.274375	0.976856	0.199731	5.10022	2.24808	1.96584	0.779774	2.44287	0.788433	2.80706	0.57394
WBGene00008821	best-12	protein_coding	1330	1.17998	0.350661	0.086399	0.162004	0	0	0.501595	0.71121	0.442662	0.65902	1.04333	1.68055	0.941968	3.63511	0.377139	0.534744	0.332828	0.495504	0.784457	1.26357	0.708247	2.73316
WBGene00008829	cyp-35D1	protein_coding	1559	-1.41699	1.87312	0.0267352	0.0668356	0	0	4.3986	1.06682	3.82299	1.00791	4.21195	1.44047	8.44282	4.3142	2.82143	0.684295	2.4522	0.646513	2.7017	0.923969	5.41554	2.76728
WBGene00008830	nhr-176	protein_coding	1217	-0.606731	3.09211	0.00202139	0.00908727	0	-1	10.765	7.96555	10.8653	6.86156	9.42859	5.62468	9.76856	6.35145	8.84552	6.54524	8.92796	5.6381	7.7474	4.62176	8.02675	5.21894
WBGene00008831	F14H3.12	protein_coding	497	0.155439	2.02712	0.489669	0.605223	0	0	3.89701	4.90735	4.30589	4.49684	3.94146	4.45859	3.00034	2.99597	7.84106	9.87394	8.66376	9.04798	7.9305	8.97101	6.03691	6.02811
WBGene00008832	obr-2	protein_coding	1416	-0.874325	4.93627	0.00184329	0.00846956	0	-1	40.7835	21.4785	42.6565	14.1496	34.1593	21.7785	40.5046	28.8412	28.8019	15.1685	30.1246	9.99262	24.1238	15.3803	28.605	20.3681
WBGene00008848	inft-2	protein_coding	3752	0.221944	4.30694	0.244241	0.358446	0	0	17.17	17.9581	18.4308	18.8015	21.8326	19.3434	15.3855	28.8412	4.57622	4.78626	4.91227	5.01105	5.81892	5.1555	4.10061	7.68689
WBGene00008849	try-10	protein_coding	1179	-1.07828	1.61948	0.000363037	0.00256372	-1	-1	3.27966	1.84915	4.26565	1.97706	4.13467	1.92062	4.60518	1.95737	2.78173	1.5684	3.61802	1.6769	3.50693	1.62903	3.906	1.66019
WBGene00008850	F15B9.6	protein_coding	1556	-0.865448	1.85415	0.00256348	0.0108879	0	-1	4.74586	2.63148	5.35218	2.48102	3.24591	2.36648	4.95405	2.55656	3.05004	1.69118	3.43971	1.59448	2.08606	1.52088	3.18384	1.64303
WBGene00008851	F15B9.8	protein_coding	666	-1.43533	6.79043	0.00747001	0.0247671	0	-1	218.464	39.5788	204.952	37.099	70.869	73.7382	151.796	88.4809	328.024	59.4277	307.736	55.7042	106.41	110.718	227.923	132.854
WBGene00008871	tag-314	protein_coding	1252	0.520902	0.565953	0.402821	0.523098	0	0	1.08036	0.71121	0.523146	0.697786	1.89345	1.95492	1.11641	3.27559	0.862906	0.568059	0.417848	0.557337	1.51234	1.56144	0.891699	2.61629
WBGene00008874	F15H10.7	protein_coding	2145	-1.17869	2.08426	0.0217973	0.0569247	0	0	5.98056	1.31574	4.86928	1.62817	7.61243	2.36648	4.67495	4.91339	2.78814	0.613398	2.27006	0.759053	3.54892	1.10326	2.17947	2.29062
WBGene00008875	F15H10.8	protein_coding	1222	0.863381	3.46766	0.09442	0.173132	0	0	13.4659	7.36102	7.64597	11.7073	3.01406	17.7315	7.04732	19.9332	11.0196	6.02375	6.25693	9.58044	2.4665	14.5102	5.76703	16.3119
WBGene00008892	clec-246	protein_coding	537	-1.75297	-0.368853	0.0196559	0.0525345	0	0	1.89063	0.071121	1.20726	0.271361	0.695552	0.342969	0.558203	0.599194	3.52072	0.132441	2.24815	0.505328	1.29525	0.638675	1.03948	1.11582
WBGene00008894	F16H6.4	protein_coding	1701	1.28409	0.651047	0.00106268	0.00561577	1	1	0.848853	2.56036	0.684113	2.36472	0.850119	1.98922	1.08152	1.5579	0.499032	1.50521	0.402183	1.39019	0.499776	1.16944	0.635814	0.915875
WBGene00008897	F16H6.7	protein_coding	859	0.902681	2.65268	0.0069785	0.0235591	0	1	4.97737	8.89013	5.63388	8.21837	2.93677	9.70601	3.76787	5.55253	5.79437	10.3494	6.55864	9.56737	3.41883	11.2992	4.38635	6.46395
WBGene00008900	F16H6.10	protein_coding	1160	-0.305741	4.98898	0.0414943	0.0930334	0	0	35.4203	33.4624	35.7349	32.0206	34.3139	25.2082	34.6435	22.6495	30.5348	28.8469	30.8059	27.604	29.5809	21.7312	29.8651	19.5255
WBGene00008914	F17C11.2	protein_coding	663	0.320461	4.77571	0.0508886	0.108658	0	0	24.7325	32.2178	27.0426	35.936	21.794	30.4213	23.619	22.7694	37.3039	48.594	40.7882	54.2021	32.8717	45.8843	35.6244	34.3429
WBGene00008915	F17C11.4	protein_coding	960	0.121097	5.05335	0.611965	0.712658	0	0	30.2886	34.3514	38.5518	46.9067	31.1066	36.1489	27.038	20.6522	31.5507	35.7828	40.1581	48.8612	32.4027	37.6551	28.1646	21.5127
WBGene00008916	clec-221	protein_coding	631	-1.07664	1.33746	0.00881823	0.0281896	0	-1	2.66231	1.88471	4.58758	2.20966	2.97542	1.0975	3.10501	1.1185	4.2192	2.98686	7.27034	3.50183	4.7154	1.7393	4.92077	1.77258
WBGene00008917	F17C11.6	protein_coding	446	-1.18916	4.74876	0.000410935	0.00282035	-1	-1	27.2791	17.9581	43.0991	20.9336	41.6945	15.022	37.0507	11.4646	61.1638	40.2647	96.6349	46.9363	93.4853	33.6817	83.0734	25.7053
WBGene00008918	F17C11.7	protein_coding	1773	-0.0685351	5.23998	0.400552	0.520821	0	0	37.3881	38.0853	39.5579	32.8735	37.1347	36.6976	40.3651	39.6267	21.0875	21.4807	22.3113	18.5412	20.9446	20.698	22.7665	22.3501
WBGene00008919	vps-36	protein_coding	1635	-0.0406713	5.75659	0.658781	0.753038	0	0	47.7673	54.5854	56.8217	55.5903	60.8994	53.9147	53.5177	48.8143	29.2155	33.3856	34.7533	34.0002	37.2473	32.9753	32.7326	29.8559
WBGene00008920	eef-1G	protein_coding	1519	-0.0245208	10.9577	0.762186	0.835162	0	0	1808.91	2038.86	2197.73	2092.66	2004.39	1828.19	2011.66	1927.77	1190.85	1342.24	1446.83	1377.66	1319.54	1203.55	1324.33	1269.1
WBGene00008921	ctf-4	protein_coding	3500	0.431373	4.82189	0.15237	0.250097	0	0	31.8706	22.5098	20.8856	25.6243	18.4708	31.1072	24.84	50.3722	9.10588	6.43137	5.96731	7.32122	5.27736	8.88778	7.09716	14.3921
WBGene00008922	F17C11.11	protein_coding	1043	-0.168061	5.81685	0.406194	0.525934	0	0	56.4102	52.914	70.021	65.3981	62.8315	58.5447	49.0521	35.1926	54.0845	50.7325	67.1342	62.7019	60.2411	56.1311	47.0298	33.7418
WBGene00008923	F17C11.12	protein_coding	1918	-0.341803	6.32018	0.0167418	0.0463116	0	0	97.6567	79.94	89.0555	78.0358	86.3257	66.433	83.9398	57.243	50.9159	41.6788	46.4314	40.686	45.0082	34.6366	43.7642	29.8451
WBGene00008936	papl-1	protein_coding	1634	-1.29077	5.47035	0.0010418	0.00553526	-1	-1	48.2689	20.9807	52.3548	22.019	78.2882	19.9608	72.392	39.8264	29.5403	12.8401	32.0409	13.4755	47.912	12.2159	44.3035	24.3736
WBGene00008944	F19B2.5	protein_coding	1573	-0.510506	5.91316	0.0191083	0.0513587	0	0	54.9054	58.9949	72.8782	50.008	90.1512	51.1709	64.9958	38.3883	34.9049	37.5047	46.3307	31.7915	57.3117	32.5308	41.3196	24.4045
WBGene00008945	F19B2.6	protein_coding	2715	-0.372804	2.72188	0.0517933	0.110106	0	0	7.52393	6.08085	8.37033	6.35761	7.80564	4.87015	5.75647	5.43269	2.77124	2.23972	3.08299	2.34166	2.875	1.79379	2.12025	2.00099
WBGene00008985	F20G2.1	protein_coding	834	1.85913	1.65655	0.00190693	0.00868305	1	1	2.1993	7.2899	0.885323	5.54352	1.31382	3.77265	0.90708	2.6764	2.63705	8.74089	1.06154	6.64691	1.57532	4.52357	1.08763	3.20911
WBGene00008986	F20G2.2	protein_coding	803	1.18273	7.20405	1.42749e-06	7.08837e-05	1	1	74.3904	213.079	97.8282	209.22	90.2672	199.162	98.0345	196.975	92.6406	265.353	121.828	260.547	112.412	248.022	122.085	245.299
WBGene00008987	F20G2.3	protein_coding	1371	1.48781	6.01855	0.000632242	0.00385834	1	1	52.6289	82.856	32.4753	103.001	17.9298	100.421	33.1084	95.5914	38.3872	60.4347	23.6873	75.1284	13.0779	73.2467	24.1491	69.7238
WBGene00008988	F20G2.5	protein_coding	1520	0.555582	0.0963204	0.198721	0.30731	0	0	1.15753	1.77803	0.442662	1.24051	0.734193	1.0632	0.872193	0.63914	0.761531	1.16975	0.291225	0.816124	0.483022	0.699475	0.573811	0.420487
WBGene00008989	F20G2.6	protein_coding	976	0.129636	0.291167	0.657826	0.752288	0	0	1.35045	1.38686	1.16702	1.24051	0.927402	1.40617	0.941968	0.758979	1.38366	1.42096	1.19571	1.27101	0.950207	1.44075	0.965131	0.777642
WBGene00008993	F21A3.3	protein_coding	1071	-1.16164	5.31687	0.00720267	0.0241374	0	-1	28.3594	32.4312	57.707	25.2754	82.3069	25.0367	51.6338	15.5391	26.4794	30.2812	53.8814	23.5998	76.8506	23.3769	48.2108	14.509
WBGene00008994	F21A3.4	protein_coding	766	0.793028	1.3527	0.117061	0.204347	0	0	2.23789	1.49354	1.60968	1.5894	1.6616	3.63547	1.74439	5.8721	2.92152	1.94979	2.10141	2.07494	2.16918	4.74604	2.27727	7.66593
WBGene00008995	prde-1	protein_coding	1688	1.06731	2.40674	0.0765209	0.147888	0	0	2.35364	3.62717	1.81089	3.60523	4.4438	6.68789	4.88428	14.4206	1.39434	2.1488	1.0728	2.1358	2.63258	3.96202	2.89353	8.54301
WBGene00008996	glb-14	protein_coding	834	0.376881	-0.408186	0.12458	0.214302	0	0	0.655932	0.817892	0.60363	0.775318	0.540985	0.754531	0.558203	0.719033	0.786489	0.980685	0.723776	0.929638	0.648663	0.904713	0.669308	0.862149
WBGene00008997	lgc-31	protein_coding	2133	-0.54772	2.34635	0.0206769	0.054644	0	0	4.28285	3.94722	6.39847	3.45017	6.53046	4.52718	6.59378	4.35414	2.0079	1.85055	2.99975	1.61752	3.06163	2.12245	3.09132	2.04132
WBGene00009016	F21D9.2	protein_coding	1129	0.432186	1.22024	0.546196	0.655621	0	0	1.2347	0.640089	1.28774	1.00791	2.78221	2.46937	2.37236	6.27156	1.09362	0.566952	1.1406	0.892749	2.46431	2.18722	2.1013	5.55497
WBGene00009018	F21D9.4	protein_coding	1072	0.495907	2.05825	0.0247073	0.0628797	0	0	3.85842	4.65843	3.42057	5.42723	2.97542	5.17882	3.31433	3.87479	3.59928	4.34555	3.19083	5.06271	2.77557	4.83099	3.09173	3.61454
WBGene00009028	F21H7.2	protein_coding	1834	0.552469	1.48137	0.542415	0.652363	0	0	0.655932	0.782331	1.20726	0.814084	3.59368	2.53797	3.34922	8.82812	0.357651	0.426571	0.658266	0.443884	1.95948	1.38384	1.82618	4.81359
WBGene00009030	clec-233	protein_coding	884	1.11645	2.90423	0.00270323	0.0113284	0	1	6.05772	12.2328	5.23146	11.591	3.82553	10.7006	3.59343	6.03188	6.85263	13.838	5.91794	13.112	4.32753	12.1048	4.06497	6.8234
WBGene00009031	F21H7.5	protein_coding	1125	0.0638955	3.08648	0.946067	0.964051	0	0	2.08355	2.34699	3.78274	1.9383	15.9204	5.62468	11.1292	24.5669	1.85204	2.08622	3.36244	1.72293	14.1515	4.99972	9.8926	21.8373
WBGene00009048	cth-1	protein_coding	1349	-1.28823	6.00686	0.0142229	0.0407867	0	-1	127.791	72.1523	97.2648	32.951	78.7133	22.7045	60.879	21.4112	94.7302	53.4857	72.1014	24.4263	58.3493	16.8306	45.129	15.8719
WBGene00009049	F22B8.7	protein_coding	1136	0.912546	5.77404	0.00239161	0.0103347	0	1	51.6257	91.6394	39.6786	67.569	26.7401	61.0827	33.6317	65.1923	45.4452	80.6685	34.9283	59.4797	23.5388	53.77	29.6054	57.3876
WBGene00009058	F22E12.1	protein_coding	2762	0.448566	5.46821	0.0107838	0.0329066	0	0	42.2497	50.9938	42.9382	53.4969	30.0633	42.8711	34.2597	56.6837	15.2968	18.4626	15.546	19.3689	10.8846	15.5217	12.404	20.5227
WBGene00009059	chw-1	protein_coding	800	-0.0596785	3.89238	0.671894	0.76344	0	0	16.0125	14.2953	17.7467	15.9328	12.0562	15.022	14.5133	12.623	20.0156	17.8692	22.1834	19.916	15.0703	18.7775	18.1416	15.7788
WBGene00009060	F22E12.3	protein_coding	914	0.202429	0.19441	0.404561	0.524588	0	0	1.15753	1.13794	0.804839	1.00791	0.927402	1.26898	1.08152	1.15844	1.26644	1.24501	0.880568	1.10275	1.01466	1.38838	1.18328	1.26744
WBGene00009079	F23B12.1	protein_coding	1058	0.872377	1.67348	0.242197	0.356074	0	0	1.58195	1.1735	1.32798	1.39557	2.35715	3.63547	3.52366	9.94662	1.49523	1.10917	1.25518	1.31907	2.22793	3.43617	3.33049	9.40134
WBGene00009081	F23B12.4	protein_coding	1556	0.209212	6.14672	0.210475	0.321078	0	0	61.9277	91.8883	53.6828	76.9503	80.9931	72.7093	66.0075	62.0365	39.7993	59.0542	34.5005	49.4539	52.0521	46.7284	42.4213	39.8692
WBGene00009082	dlat-1	protein_coding	1937	0.075159	8.31674	0.325767	0.446817	0	0	305.124	337.291	314.089	349.475	324.05	300.543	298.639	321.008	157.524	174.131	162.152	180.421	167.295	155.159	154.176	165.724
WBGene00009084	F23B12.7	protein_coding	2981	0.200528	6.27444	0.165515	0.26603	0	0	71.9596	89.9325	67.0431	65.7082	69.5552	75.3502	79.2998	99.8257	24.1394	30.1686	22.4901	22.0423	23.3328	25.2768	26.6017	33.4873
WBGene00009092	tomm-20	protein_coding	736	0.218296	6.40399	0.03167	0.0762754	0	0	72.3069	96.5112	82.657	89.9369	71.4486	85.2277	86.4517	92.3158	98.243	131.129	112.306	122.197	97.0769	115.798	117.462	125.429
WBGene00009093	F23H12.3	protein_coding	857	-0.985715	2.96513	0.00141545	0.00698936	0	-1	8.52712	5.90304	10.5032	5.96995	12.3654	5.52179	9.73367	3.35549	9.94996	6.88803	12.2557	6.9661	14.4287	6.44317	11.3578	3.91539
WBGene00009094	F23H12.5	protein_coding	2734	2.41094	6.47039	0.000167077	0.00145279	1	1	52.6289	128.871	21.4087	159.25	13.9497	160.818	24.1772	147.641	19.2498	47.1365	7.83055	58.2481	5.1023	58.8215	8.84315	54.002
WBGene00009096	fipr-1	protein_coding	398	1.64621	0.724424	0.0480684	0.104239	0	0	0.540179	2.8804	0.040242	2.28719	1.15925	1.37187	1.29085	3.03592	1.35723	7.23719	0.10111	5.7467	2.9127	3.44692	3.24333	7.62793
WBGene00009097	fipr-2	protein_coding	469	1.66607	1.25922	0.00646863	0.0222356	0	1	0.694516	3.20045	0.362178	3.56646	1.58431	3.18961	1.77927	4.15441	1.48084	6.82398	0.772234	7.6044	3.37806	6.80087	3.79376	8.85802
WBGene00009098	ehbp-1	protein_coding	3001	-0.840515	6.04787	6.9058e-05	0.000791343	0	-1	69.7989	47.8644	85.4739	44.9684	103.56	47.4325	80.4162	49.1738	23.2585	15.9495	28.4818	14.9845	34.5085	15.8056	26.7965	16.3858
WBGene00009100	rgef-1	protein_coding	2490	0.462098	2.91457	0.0383611	0.0876612	0	0	6.90658	11.166	6.15702	8.45097	5.48713	8.77999	6.55889	6.19167	2.77373	4.48434	2.4727	3.39396	2.20367	3.5261	2.63409	2.48661
WBGene00009101	F25B3.4	protein_coding	1351	0.302323	1.6235	0.506615	0.619727	0	0	2.31505	1.49354	1.97186	2.01583	3.09134	3.90984	3.38411	5.8721	1.71359	1.10551	1.45955	1.4921	2.28819	2.89403	2.50489	4.34648
WBGene00009102	F25B3.5	protein_coding	1429	-1.4804	1.79865	0.00109188	0.00573686	-1	-1	4.01276	2.20475	7.32404	2.17089	4.94615	1.64625	3.80276	1.15844	2.80809	1.54286	5.12529	1.51917	3.46126	1.15203	2.66113	0.810666
WBGene00009103	rtfo-1	protein_coding	2356	0.216446	5.33517	0.047869	0.10387	0	0	37.118	41.0724	35.091	40.0452	39.4532	41.0876	37.4345	51.0513	15.7547	17.4331	14.8943	16.9971	16.7459	17.4396	15.889	21.6686
WBGene00009106	acs-12	protein_coding	1951	-0.86969	4.5068	9.68482e-06	0.000226171	0	-1	31.1375	17.5669	30.9863	16.553	26.1991	15.3307	28.8521	14.6603	15.9598	9.00404	15.8823	8.48439	13.4286	7.85786	14.7884	7.51424
WBGene00009108	F25D1.3	protein_coding	693	3.20652	2.57516	3.49837e-05	0.000506972	1	1	2.16072	12.1973	0.885323	12.3663	0.772835	11.0093	0.76753	6.87076	3.11792	17.6007	1.27752	17.8446	1.1152	15.8864	1.10755	9.91451
WBGene00009109	degt-1	protein_coding	2616	-1.17914	-0.106009	0.0194168	0.0520477	0	0	1.2347	0.568968	1.16702	0.155064	1.23654	0.720234	1.11641	0.63914	0.471978	0.217495	0.446107	0.0592751	0.472682	0.275319	0.426761	0.24432
WBGene00009110	F25D1.5	protein_coding	969	-0.841147	2.30637	0.011974	0.0357601	0	-1	6.82941	3.27157	5.63388	3.87659	4.17331	2.50367	8.37305	4.3142	7.04789	3.37623	5.81411	4.00061	4.30682	2.58377	8.64092	4.45221
WBGene00009135	F25H9.2	protein_coding	1230	-0.0132063	2.41839	0.929495	0.952289	0	0	5.6333	5.68968	5.03025	5.69859	5.178	4.52718	5.33782	5.07317	4.57992	4.62576	4.08963	4.633	4.20975	3.68064	4.33969	4.12453
WBGene00009136	lurp-3	protein_coding	1059	-0.279105	-0.662025	0.444836	0.562635	0	0	0.540179	0.604529	0.684113	0.542723	0.811477	0.274375	0.418652	0.599194	0.510084	0.570849	0.645999	0.512486	0.766267	0.259089	0.395328	0.565811
WBGene00009137	bath-39	protein_coding	1298	0.269033	2.3353	0.170573	0.272393	0	0	5.28604	5.65412	4.18516	6.51267	4.48244	5.21312	4.08186	4.35414	4.07245	4.35602	3.22432	5.01747	3.45335	4.01627	3.14473	3.3545
WBGene00009138	F25H9.6	protein_coding	1064	0.493189	3.02219	0.00404124	0.0153617	0	0	6.98375	8.35672	6.92162	8.68356	6.06676	10.2205	6.76821	10.386	6.56367	7.85406	6.50528	8.16124	5.70184	9.6057	6.3611	9.7613
WBGene00009139	F25H9.7	protein_coding	559	-0.0207471	3.96631	0.804084	0.865946	0	0	15.125	16.3223	16.0565	15.3513	14.9157	15.3993	16.5717	14.7002	27.0573	29.1991	28.7237	27.4621	26.6829	27.5479	29.6452	26.2974
WBGene00009148	F26D2.3	protein_coding	1477	2.69451	0.506489	0.00201175	0.00906119	1	1	0.578764	3.20045	0.160968	2.24842	0.618268	2.33219	0.0697754	1.51796	0.391851	2.16686	0.108983	1.52229	0.418597	1.579	0.0472413	1.02773
WBGene00009149	F26D2.10	protein_coding	3750	0.733096	1.5331	0.393157	0.514099	0	0	1.2347	0.853452	0.724355	1.00791	3.74825	3.46398	2.75613	8.78818	0.329252	0.227587	0.193161	0.268777	0.999534	0.923729	0.734968	2.34351
WBGene00009166	F26F2.1	protein_coding	2074	-1.00924	0.241777	0.0305724	0.0742301	0	0	1.4662	0.497847	2.17307	1.12421	1.54567	0.685937	0.76753	0.63914	0.706944	0.240042	1.04777	0.54205	0.745261	0.330731	0.370072	0.308168
WBGene00009172	F26F2.7	protein_coding	2482	-0.189228	4.04102	0.0819268	0.155433	0	0	19.6394	14.7576	16.9821	15.1962	17.6979	14.8848	15.525	16.4179	7.91272	5.94585	6.84211	6.12258	7.13051	5.99711	6.25505	6.61479
WBGene00009200	F28C1.1	protein_coding	2144	0.380937	4.63521	0.00847827	0.0273064	0	0	22.456	28.804	19.0345	23.8023	24.1897	28.2263	20.4093	31.2779	10.4739	13.4347	8.87801	11.1018	11.2825	13.1653	9.51927	14.5886
WBGene00009201	F28C1.3	protein_coding	3847	-0.322077	5.775	0.0576962	0.119531	0	0	73.3486	49.9625	66.7212	54.815	56.8807	44.6545	46.1215	44.9795	19.0664	12.9874	17.3437	14.2488	14.7857	11.6076	11.989	11.6921
WBGene00009221	acs-2	protein_coding	2075	-0.588283	3.62396	0.220817	0.332271	0	0	6.75224	15.0777	10.1007	11.2033	25.2717	6.75648	16.7461	6.11178	3.25409	7.26634	4.86782	5.3992	12.1791	3.25613	8.07041	2.94543
WBGene00009222	fbxa-95	protein_coding	1012	1.10862	-0.147738	0.0992173	0.180062	0	0	0.463011	0.640089	0.362178	0.426425	0.386418	0.926015	0.872193	2.55656	0.457521	0.632499	0.357883	0.421369	0.381836	0.915035	0.86185	2.52625
WBGene00009223	mdt-28	protein_coding	739	0.112927	3.84504	0.334207	0.455611	0	0	13.9289	13.2285	14.3261	15.1575	11.8244	16.5311	14.8622	14.5005	18.8483	17.9006	19.3858	20.5108	16.0005	22.3695	20.1112	19.6218
WBGene00009224	F28F8.7	protein_coding	1822	0.365236	2.60661	0.0561221	0.117119	0	0	5.44038	5.44076	5.43267	6.31884	5.44849	8.29984	4.70984	7.03054	2.98594	2.98615	2.9817	3.46808	2.99039	4.55534	2.58498	3.85869
WBGene00009226	cyp-37B1	protein_coding	1657	-1.54162	0.944835	0.000349307	0.00248912	-1	-1	2.35364	0.960134	3.34008	0.85285	3.43912	0.891718	1.91882	1.07855	1.42042	0.579441	2.01574	0.514695	2.07551	0.538152	1.15801	0.650905
WBGene00009227	F28G4.2	protein_coding	1216	2.24376	1.44955	8.68345e-05	0.000924666	1	1	1.35045	3.98278	0.925565	5.73735	0.540985	4.42429	0.872193	3.39543	1.11057	3.27531	0.761156	4.71822	0.444889	3.6384	0.717264	2.7923
WBGene00009229	F28G4.4	protein_coding	1207	-0.337913	2.36048	0.391914	0.513019	0	0	7.331	2.80928	7.2838	3.56646	2.589	5.79617	5.40759	5.71231	6.07374	2.32749	6.03463	2.95482	2.14499	4.80213	4.48019	4.73265
WBGene00009236	F28H7.2	protein_coding	855	0.996214	-0.361444	0.0348641	0.0818236	0	0	0.347258	1.03125	0.684113	1.51187	0.425059	0.65164	0.418652	0.559248	0.40615	1.20615	0.800133	1.76827	0.497145	0.762152	0.489652	0.654091
WBGene00009237	F28H7.3	protein_coding	1033	0.222017	8.20936	0.0628046	0.127813	0	0	278.347	349.346	279.923	354.398	258.011	308.603	276.45	262.167	269.455	338.186	270.981	343.076	249.769	298.745	267.619	253.792
WBGene00009238	selt-1.2	protein_coding	651	1.01044	0.211193	0.0893261	0.166225	0	0	1.04177	0.497847	0.60363	0.891616	0.772835	1.81773	0.45354	2.59651	1.60027	0.764742	0.927234	1.36961	1.18715	2.79222	0.696682	3.98849
WBGene00009239	irld-6	protein_coding	1641	0.865359	1.9904	0.0626435	0.127558	0	0	2.62373	3.59161	1.81089	2.48102	3.36183	5.24742	3.24456	8.82812	1.59886	2.18867	1.10353	1.51189	2.04865	3.1977	1.97718	5.37972
WBGene00009241	F28H7.8	protein_coding	1329	-0.727344	4.43639	0.0483965	0.104774	0	0	15.3179	21.9764	27.5657	18.22	38.0621	15.1935	26.6891	9.5871	11.5259	16.536	20.7417	13.7095	28.6397	11.4323	20.0821	7.21377
WBGene00009255	ugt-34	protein_coding	1623	3.56149	1.8502	2.88214e-06	0.000108768	1	1	0.655932	4.94291	0.764597	5.38846	0.425059	7.78539	0.348877	7.90936	0.404148	3.04554	0.471101	3.32006	0.261897	4.79691	0.214958	4.87329
WBGene00009256	tut-2	protein_coding	1168	0.208389	4.71664	0.0142852	0.040924	0	0	24.4624	28.0928	23.2599	26.4383	24.5375	29.461	25.0494	28.4417	20.9438	24.0521	19.9143	22.6356	21.0081	25.2235	21.4464	24.3508
WBGene00009289	exos-7	protein_coding	1047	-0.113322	4.83283	0.26964	0.386817	0	0	28.5909	26.8126	28.2096	23.4146	28.9427	29.5639	32.4107	29.4404	27.3075	25.609	26.9433	22.3635	27.6434	28.2368	30.9558	28.1188
WBGene00009290	F31D4.2	protein_coding	1940	0.0447813	5.48201	0.647687	0.74406	0	0	39.9347	47.0465	48.9342	46.9067	47.1429	40.9161	39.7022	46.3776	20.5849	24.2508	25.2238	24.1787	24.3005	21.0908	20.4651	23.906
WBGene00009291	clec-264	protein_coding	1207	0.898904	2.74564	0.000303538	0.0022518	0	1	5.44038	8.60564	4.70831	8.5285	4.59837	9.60312	3.76787	7.78952	4.50735	7.12978	3.90084	7.06586	3.80975	7.95619	3.12168	6.45362
WBGene00009292	F31D4.5	protein_coding	1713	-0.458462	1.98783	0.0845401	0.159415	0	0	6.13489	3.27157	4.90952	3.64399	3.32319	3.36109	3.66321	2.83618	3.58137	1.90985	2.86604	2.12726	1.93998	1.96211	2.13848	1.65568
WBGene00009293	F31D4.8	protein_coding	753	-0.442683	3.0761	0.00913756	0.0290224	0	0	9.2988	7.36102	10.1007	7.05539	7.9602	7.13375	11.1641	6.79086	12.349	9.7756	13.414	9.36971	10.5713	9.47377	14.8261	9.01841
WBGene00009294	F31D4.9	protein_coding	389	-0.00641067	6.64875	0.936595	0.957363	0	0	94.3385	101.205	106.842	104.125	97.9955	105.669	102.779	89.16	242.515	260.168	274.659	267.674	251.916	271.642	264.214	229.203
WBGene00009296	F31E9.3	protein_coding	1307	0.0110032	0.584926	0.977213	0.985921	0	0	1.2347	1.42242	1.04629	1.78323	2.27986	1.74914	1.11641	0.758979	0.944679	1.08831	0.800529	1.36437	1.74435	1.33829	0.854175	0.580703
WBGene00009299	F31E9.6	protein_coding	1060	0.581409	-0.0391718	0.0803054	0.153041	0	0	0.810269	0.995694	0.925565	1.43434	0.65691	0.926015	0.488428	0.95871	0.764405	0.939334	0.873175	1.35315	0.619726	0.873599	0.460781	0.904443
WBGene00009325	F32D8.15	protein_coding	641	0.773528	1.56039	0.00734763	0.0244816	0	1	2.39222	4.16058	2.21331	3.72153	1.77752	3.97843	2.09326	2.63645	3.73202	6.49076	3.4529	5.80581	2.77304	6.20661	3.26562	4.11303
WBGene00009326	F32D8.1	protein_coding	1130	0.201211	1.23699	0.330967	0.452415	0	0	2.39222	2.5248	2.05234	2.63608	2.16394	2.36648	1.88394	2.23699	2.11701	2.23433	1.81623	2.33282	1.91499	2.09423	1.6672	1.97964
WBGene00009327	F32D8.2	protein_coding	1707	-2.1276	-0.117225	6.92849e-05	0.000792519	-1	-1	1.62054	0.284484	1.48895	0.348893	0.927402	0.377265	1.50017	0.239678	0.949348	0.166657	0.872263	0.20439	0.543294	0.221011	0.878835	0.140409
WBGene00009328	F32D8.3	protein_coding	997	-0.528144	3.09618	0.0265064	0.0663458	0	0	11.0351	5.51188	12.5555	7.79195	7.18737	7.47671	9.28013	6.99059	11.0683	5.52846	12.5933	7.81539	7.20899	7.49921	9.30805	7.01163
WBGene00009329	F32D8.4	protein_coding	1255	0.0975472	3.909	0.320074	0.44076	0	0	14.4305	14.082	14.4066	14.3434	14.0656	16.8055	14.8622	16.5777	11.4984	11.2207	11.4794	11.429	11.2076	13.3908	11.8424	13.2093
WBGene00009330	F32D8.5	protein_coding	966	0.276408	4.6479	0.00700195	0.0236232	0	0	21.4528	27.1327	22.7367	26.322	21.253	27.4375	24.9796	28.6415	22.2079	28.0876	23.537	27.2485	22.001	28.4032	25.8588	29.6495
WBGene00009331	F32D8.7	protein_coding	1655	-0.902349	5.50613	0.000385941	0.00268486	0	-1	57.4905	24.8212	65.9566	26.6322	59.2378	35.12	53.7968	39.9463	34.7375	14.9977	39.8529	16.0919	35.7932	21.2205	32.5056	24.1367
WBGene00009333	F32D8.10	protein_coding	1427	1.42923	3.3593	3.17175e-05	0.000478535	1	1	7.0995	15.8244	4.34613	15.8165	5.02343	15.9137	5.58203	11.864	4.97512	11.0893	3.04564	11.0837	3.52027	11.1519	3.91173	8.31397
WBGene00009334	F32D8.12	protein_coding	1688	-0.385169	7.38763	0.0526891	0.111508	0	0	168.806	180.754	193.805	165.375	213.728	129.711	182.044	104.819	100.004	107.082	114.814	97.9712	126.616	76.8428	107.846	62.0965
WBGene00009335	F32D8.13	protein_coding	794	-0.171792	1.98767	0.409836	0.529536	0	0	3.434	3.91166	4.94976	4.30302	3.74825	3.18961	4.36096	3.23565	4.32493	4.92652	6.23396	5.41941	4.72072	4.01714	5.4924	4.07512
WBGene00009336	F32D8.14	protein_coding	981	-0.164204	5.91308	0.0499006	0.107226	0	0	64.9759	55.7944	68.4516	57.7224	57.1512	58.2018	63.8445	55.3256	66.2343	56.8751	69.7774	58.8404	58.2581	59.329	65.081	56.3971
WBGene00009337	uig-1	protein_coding	4153	0.669581	5.48337	7.36097e-05	0.00082831	0	1	41.015	55.6522	32.757	56.5982	32.1499	54.189	31.992	52.9288	9.876	13.4005	7.88754	13.6283	7.74138	13.0482	7.70335	12.7447
WBGene00009340	best-14	protein_coding	1405	1.87279	6.081	1.29525e-05	0.000265273	1	1	36.2692	125.564	22.7367	121.066	26.0832	104.88	30.9105	73.4212	25.8144	89.3695	16.1827	86.1679	18.5645	74.6475	22.0004	52.2571
WBGene00009347	F32H5.1	protein_coding	1246	-0.847364	4.79635	0.00255396	0.0108605	0	-1	37.5039	21.1941	39.1152	22.7168	27.3197	12.827	38.5509	22.4897	30.0994	17.0097	31.3926	18.2318	21.9259	10.2946	30.9397	18.0495
WBGene00009349	F32H5.3	protein_coding	648	0.113682	0.915923	0.809666	0.869736	0	0	0.771685	2.38255	0.885323	1.7057	3.12998	1.68055	2.16304	1.75764	1.19087	3.67678	1.36624	2.63225	4.83022	2.59343	3.33802	2.7124
WBGene00009350	F32H5.4	protein_coding	1656	0.895989	1.46703	0.0054036	0.0193404	0	1	1.77487	3.30713	1.32798	2.86868	2.24122	3.70406	2.16304	4.11446	1.07178	1.99706	0.801923	1.73229	1.35339	2.23675	1.30618	2.48458
WBGene00009383	F35B12.3	protein_coding	923	2.40759	0.298659	0.000258798	0.00199483	1	1	0.385842	1.84915	0.20121	2.05459	0.65691	1.68055	0.209326	2.19704	0.418031	2.00341	0.217995	2.22599	0.711712	1.82074	0.226789	2.38033
WBGene00009384	piit-1	protein_coding	827	0.128417	-0.837112	0.881825	0.921207	0	0	0.115753	1.10238	0.20121	0.0775318	1.00469	0.240078	0.523316	0.599194	0.139967	1.33298	0.243301	0.0937507	1.21486	0.2903	0.632788	0.724539
WBGene00009385	sas-5	protein_coding	1908	0.777775	3.07526	0.052391	0.11106	0	0	7.17667	6.9343	5.51315	7.52059	4.13467	9.60312	7.77996	18.1755	3.76136	3.63433	2.88949	3.94161	2.16702	5.03308	4.07755	9.52597
WBGene00009386	tag-290	protein_coding	905	-0.760621	0.727167	0.306395	0.425734	0	0	0.463011	1.3513	0.563388	0.930382	4.83022	1.16609	2.09326	1.23833	0.511614	1.49315	0.622528	1.02805	5.33726	1.2885	2.313	1.36832
WBGene00009387	glb-15	protein_coding	825	0.875399	0.895914	0.0214087	0.056117	0	0	1.54337	2.98708	1.44871	2.05459	0.850119	2.70945	1.18618	1.47801	1.87075	3.62071	1.75601	2.49042	1.03045	3.28418	1.4378	1.79153
WBGene00009388	F35B12.9	protein_coding	1148	-0.311447	6.30923	0.0370161	0.0854431	0	0	85.4641	79.5844	97.8685	77.3767	83.1957	71.7147	84.4631	54.1272	74.4461	69.3244	85.2513	67.4013	72.4701	62.4693	73.5742	47.1491
WBGene00009389	F35B12.10	protein_coding	1514	-0.307378	4.91062	0.0110353	0.0335132	0	0	34.7258	29.5152	33.2801	29.6172	33.0001	23.9735	31.7478	24.1675	22.9365	19.4949	21.9816	19.5622	21.7966	15.8345	20.9695	15.9627
WBGene00009429	irg-5	protein_coding	1120	2.11566	9.03279	1.82778e-06	8.26414e-05	1	1	238.489	1115.07	181.894	741.437	179.955	884.379	185.114	663.188	212.937	995.599	162.405	661.997	160.674	789.624	165.281	592.132
WBGene00009430	F35E12.6	protein_coding	1200	0.839125	9.88142	2.41864e-06	9.72404e-05	0	1	670.787	1276.94	710.351	1233.76	626.963	1235.61	697.196	1093.37	558.989	1064.12	591.959	1028.14	522.469	1029.68	580.997	911.141
WBGene00009431	dct-17	protein_coding	2273	3.06562	7.20884	5.85122e-08	1.07541e-05	1	1	37.6196	275.096	32.596	279.812	27.2424	306.237	28.7475	195.497	16.5507	121.028	14.3405	123.103	11.9852	134.728	12.6474	86.0083
WBGene00009432	cld-9	protein_coding	1659	0.3484	5.46852	0.0103271	0.0318825	0	0	41.2851	53.6608	37.3848	51.7525	40.6898	52.68	36.2134	39.9463	24.8856	32.3453	22.5345	31.195	24.5267	31.754	21.8285	24.0785
WBGene00009433	F35E12.9	protein_coding	2465	-0.721894	5.09103	0.0737703	0.143841	0	0	27.0475	28.7684	29.0547	33.3387	73.7285	24.5565	39.5627	16.0184	10.9726	11.6708	11.7869	13.5248	29.9101	9.96209	16.0498	6.49836
WBGene00009434	F35E12.10	protein_coding	1581	-0.385987	7.08941	0.00288226	0.0118921	0	0	155.919	122.577	150.827	120.95	153.91	130.465	156.192	98.0281	98.6204	77.5313	95.3997	76.502	97.3499	82.5207	98.7933	62.0039
WBGene00009469	F36D3.1	protein_coding	1514	0.11075	4.02431	0.543383	0.653241	0	0	19.7551	16.1089	16.4992	18.5301	10.6265	15.7423	15.4204	16.8973	13.0483	10.64	10.8978	12.2392	7.01881	10.3978	10.1852	11.1607
WBGene00009470	F36D3.4	protein_coding	1068	0.386458	1.58089	0.683253	0.772563	0	0	1.00319	0.960134	0.684113	0.814084	4.40516	2.05781	4.01209	9.42732	0.939317	0.899002	0.640556	0.762251	4.12468	1.92679	3.75663	8.82707
WBGene00009471	F36D3.5	protein_coding	3783	0.99889	1.70252	0.255567	0.371045	0	0	1.69771	1.3513	0.684113	0.930382	3.09134	3.2925	3.00034	11.4246	0.448772	0.357203	0.180839	0.245938	0.817166	0.87034	0.793112	3.01999
WBGene00009473	F36D3.8	protein_coding	973	0.669166	-0.42165	0.469758	0.5864	0	0	0.308674	0.071121	0.241452	0.271361	0.927402	0.788828	0.593091	2.19704	0.317239	0.0730946	0.248152	0.278891	0.953137	0.810717	0.609549	2.25801
WBGene00009485	F36G9.3	protein_coding	1543	0.922543	1.44404	0.102524	0.184996	0	0	1.2347	4.72955	0.684113	4.07042	3.20727	3.36109	2.16304	1.67774	0.800192	3.06516	0.443366	2.63799	2.07859	2.17828	1.40184	1.08733
WBGene00009487	clec-232	protein_coding	873	-0.530258	-0.769884	0.326204	0.447254	0	0	0.578764	0.284484	0.643871	0.310127	0.966044	0.788828	0.244214	0.279624	0.662959	0.325869	0.737539	0.355243	1.10658	0.903583	0.279741	0.320302
WBGene00009488	oac-20	protein_coding	2171	-2.04879	2.04639	0.00109779	0.00575958	-1	-1	3.70409	1.7069	3.98395	1.24051	12.7131	1.68055	5.75647	1.67774	1.70617	0.78623	1.83508	0.5714	5.85589	0.774088	2.65153	0.772797
WBGene00009489	F36G9.13	protein_coding	2835	1.0425	0.020826	0.25352	0.368927	0	0	0.347258	0.426726	0.241452	0.271361	1.23654	0.926015	0.627979	3.47532	0.12249	0.150521	0.0851682	0.0957183	0.436168	0.326637	0.221509	1.22586
WBGene00009490	fbxa-99	protein_coding	999	-0.124452	0.457699	0.702267	0.787144	0	0	1.2347	1.7069	1.12678	1.16298	2.04801	1.0975	1.01174	0.998656	1.23593	1.70861	1.1279	1.16414	2.05006	1.0986	1.01276	0.999656
WBGene00009528	F38A6.4	protein_coding	657	-0.846979	4.63471	0.000971148	0.00526377	0	-1	33.2596	15.0777	39.7993	15.5451	24.267	20.2351	30.0383	19.9332	50.6235	22.9492	60.5773	23.6608	36.9361	30.7993	45.7204	30.3397
WBGene00009532	ccch-1	protein_coding	2778	-1.25283	5.95058	0.00270672	0.0113397	0	-1	52.2045	47.9711	83.2204	39.5412	136.058	31.2101	76.6483	27.3232	18.7921	17.2682	29.9569	14.2337	48.9768	11.2348	27.5912	9.83558
WBGene00009533	F38B7.2	protein_coding	1081	0.307569	3.64467	0.287969	0.406193	0	0	7.94835	17.5313	13.5213	14.9249	13.2155	14.7819	9.76856	7.74957	7.35278	16.2177	12.5081	13.8065	12.2252	13.6743	9.03659	7.16889
WBGene00009534	F38B7.3	protein_coding	1596	-0.420093	3.4306	0.0122941	0.0364904	0	0	11.8839	9.88582	12.9579	10.7382	13.0609	8.02546	11.1292	7.98925	7.44608	6.19412	8.11899	6.72817	8.18353	5.02849	6.97317	5.0058
WBGene00009571	F40D4.12	protein_coding	2343	0.988578	-0.260619	0.0113359	0.0341841	0	1	0.540179	1.49354	0.60363	0.775318	0.502343	0.926015	0.383765	0.838871	0.23055	0.637448	0.257631	0.330908	0.214402	0.395226	0.163792	0.358033
WBGene00009580	xbx-6	protein_coding	1627	0.295266	5.9527	0.00213226	0.0094684	0	0	58.3008	69.8408	58.6728	69.1584	51.1617	66.8446	54.0759	66.8301	35.8333	42.9261	36.0619	42.5067	31.4454	41.0846	33.2366	41.0756
WBGene00009581	F40F9.3	protein_coding	936	0.299805	2.1283	0.692031	0.779002	0	0	2.35364	1.67134	2.09258	1.12421	5.3712	4.21851	5.58203	11.9839	2.51457	1.78562	2.23566	1.20108	5.73847	4.50696	5.96371	12.8033
WBGene00009582	F40F9.5	protein_coding	2000	-1.23128	5.87925	6.9596e-05	0.000794292	-1	-1	93.3738	33.6758	93.7235	35.1219	57.7308	30.3184	84.9865	41.3843	46.6869	16.8379	46.8618	17.561	28.8654	15.1592	42.4932	20.6922
WBGene00009583	aagr-3	protein_coding	3110	-0.198172	8.35731	0.0266071	0.0665859	0	0	337.612	303.971	353.888	322.222	377.26	283.018	332.654	312.34	108.557	97.7399	113.79	103.608	121.305	91.0025	106.963	100.431
WBGene00009584	drap-1	protein_coding	1968	-0.495607	6.44879	0.00511836	0.0184972	0	0	87.0846	71.7967	124.871	81.2533	109.588	69.2453	86.975	67.4293	44.2503	36.482	63.4506	41.2873	55.685	35.1856	44.1946	34.2628
WBGene00009586	F40F9.10	protein_coding	1537	1.36897	2.1651	5.64408e-05	0.000693548	1	1	2.85523	6.47201	2.57549	6.66774	2.24122	7.16804	2.16304	5.11312	1.85767	4.21081	1.67566	4.33815	1.45818	4.66366	1.40731	3.32669
WBGene00009601	F40G12.6	protein_coding	1126	-0.78616	0.372868	0.0347562	0.0816653	0	0	1.65912	1.42242	1.36823	0.85285	1.62295	0.583046	1.53506	0.719033	1.47347	1.26325	1.21512	0.757416	1.44134	0.517803	1.36329	0.638572
WBGene00009605	F40G12.10	protein_coding	1398	0.936812	2.80731	0.209051	0.319381	0	0	4.55294	2.63148	2.97791	2.59732	4.86886	8.43703	6.59378	22.7694	3.25675	1.88232	2.13012	1.85788	3.48273	6.03507	4.71658	16.2871
WBGene00009650	ccnk-1	protein_coding	1001	0.0849521	4.54155	0.401636	0.522039	0	0	21.9158	20.9096	22.616	22.9494	21.0211	25.6883	24.5609	26.045	21.894	20.8887	22.5934	22.9265	21.0001	25.6627	24.5364	26.0189
WBGene00009706	argk-1	protein_coding	1211	-1.40307	4.73353	0.190183	0.296875	0	0	77.3614	46.2642	37.7067	7.17169	19.3595	2.2293	19.6767	2.47667	63.8822	38.2033	31.1368	5.92212	15.9864	1.84087	16.2483	2.04514
WBGene00009708	F44G3.7	protein_coding	2251	1.13055	1.49293	0.229605	0.342183	0	0	0.694516	1.3513	0.845081	0.65902	2.31851	2.53797	3.00034	10.5458	0.308537	0.600311	0.375425	0.292768	1.02999	1.12748	1.33289	4.68494
WBGene00009709	fbxa-144	protein_coding	973	0.229767	-0.372199	0.497534	0.611419	0	0	0.848853	0.640089	0.643871	0.930382	0.734193	0.65164	0.348877	0.798925	0.872408	0.657851	0.661738	0.956199	0.754567	0.669723	0.358558	0.821095
WBGene00009710	F44G3.10	protein_coding	497	-1.14529	-0.0962301	0.00542724	0.0194053	0	-1	1.54337	0.604529	1.52919	0.542723	0.927402	0.514453	0.76753	0.479355	3.10537	1.21636	3.07685	1.092	1.866	1.03512	1.54432	0.964497
WBGene00009722	F45D3.2	protein_coding	1542	0.505939	5.02839	0.0336293	0.0796849	0	0	35.6904	36.5918	30.1815	42.4099	18.4708	41.3963	23.305	32.4364	23.1455	23.7301	19.5729	27.5032	11.9784	26.8459	15.1135	21.0352
WBGene00009723	F45D3.3	protein_coding	1053	0.665974	6.83494	0.0165714	0.0459481	0	1	112.55	138.473	101.088	167.585	58.3877	151.386	80.8348	102.382	106.885	131.503	95.9998	159.15	55.4489	143.767	76.7662	97.2291
WBGene00009724	F45D3.4	protein_coding	1036	0.00143741	7.19813	0.995531	0.997716	0	0	178.066	142.313	189.982	179.486	96.3725	163.356	122.386	102.183	171.879	137.368	183.381	173.249	93.0237	157.679	118.133	98.6318
WBGene00009759	ttr-12	protein_coding	527	0.0637936	1.90252	0.900833	0.934306	0	0	3.51117	1.20906	3.29984	1.89953	3.78689	5.24742	3.73298	6.63108	6.66255	2.29423	6.26156	3.60442	7.18575	9.95715	7.08346	12.5827
WBGene00009769	F46B6.4	protein_coding	1430	0.257325	4.0711	0.0106101	0.0325291	0	0	15.3951	18.3137	15.2517	17.4834	14.1042	18.5546	16.2228	18.5351	10.7658	12.8068	10.6655	12.2262	9.86311	12.9752	11.3446	12.9616
WBGene00009770	F46B6.5	protein_coding	2929	0.990289	5.05115	6.59392e-05	0.000768675	0	1	22.5332	42.637	18.793	39.4249	26.1605	40.093	21.1071	53.8875	7.69314	14.5569	6.41618	13.4602	8.93154	13.6883	7.20623	18.3979
WBGene00009771	F46B6.6	protein_coding	2327	-0.209071	6.42227	0.0141765	0.0406783	0	0	94.1455	81.8958	97.4258	80.9432	86.9053	74.1498	89.0683	80.971	40.4579	35.1937	41.8676	34.7844	37.3465	31.865	38.276	34.7963
WBGene00009772	ztf-7	protein_coding	2474	0.0562529	8.43154	0.511807	0.624512	0	0	301.729	374.95	350.588	345.598	363.619	327.192	337.887	359.916	121.96	151.556	141.709	139.692	146.976	132.252	136.575	145.479
WBGene00009773	lipl-2	protein_coding	1270	-1.39506	3.70361	0.000107879	0.00107893	-1	-1	14.9321	7.14766	21.2478	6.20254	24.4989	8.7114	14.4435	6.47129	11.7576	5.62808	16.7305	4.88389	19.2905	6.85937	11.3728	5.09551
WBGene00009774	F46B6.9	protein_coding	1023	0.627142	0.8677	0.0568297	0.118099	0	0	1.69771	2.20475	0.925565	2.05459	1.08197	2.46937	1.77927	1.75764	1.65954	2.15518	0.904756	2.0084	1.05764	2.41385	1.73927	1.71812
WBGene00009776	F46B6.12	protein_coding	635	-0.0113965	5.42569	0.871434	0.913995	0	0	41.015	41.8547	45.7551	42.7588	42.7378	45.7863	42.8072	40.5454	64.5906	65.9129	72.0553	67.3367	67.3036	72.1044	67.4129	63.8511
WBGene00009790	lgc-44	protein_coding	1911	-0.0393818	3.63392	0.79538	0.859581	0	0	14.3148	13.2996	13.642	12.754	10.7424	13.0328	11.3385	9.5871	7.49071	6.95951	7.13868	6.67398	5.62135	6.81989	5.93328	5.0168
WBGene00009791	F46F3.3	protein_coding	1049	0.523139	2.35323	0.33386	0.455401	0	0	6.32781	2.77372	5.19121	5.1171	1.31382	6.17343	3.6981	9.70694	6.03224	2.64416	4.94873	4.87807	1.25245	5.88507	3.52535	9.25352
WBGene00009803	F47B8.2	protein_coding	707	-0.576436	4.00163	0.0080609	0.026261	0	0	21.6843	13.2996	23.4208	13.1804	14.027	13.6844	17.2345	11.0252	30.6709	18.8114	33.1271	18.6427	19.8401	19.3556	24.377	15.5943
WBGene00009804	F47B8.3	protein_coding	1090	0.583313	2.43384	0.0355036	0.0829668	0	0	3.85842	8.42784	4.66807	7.28799	4.86886	5.4875	3.66321	4.35414	3.53984	7.73196	4.28263	6.68623	4.46685	5.0344	3.36074	3.99463
WBGene00009806	F47B8.5	protein_coding	1040	-0.131513	2.89034	0.722748	0.803545	0	0	12.3084	4.4095	7.0021	6.00872	4.09603	7.78539	7.29153	9.82678	11.835	4.23991	6.73279	5.77761	3.93849	7.48595	7.01109	9.44882
WBGene00009807	pepm-1	protein_coding	794	0.494651	0.302685	0.392477	0.51353	0	0	0.655932	2.09807	0.643871	2.01583	1.73888	0.823124	0.802417	0.479355	0.826111	2.64241	0.810921	2.53882	2.19002	1.03668	1.0106	0.603722
WBGene00009809	F47B8.8	protein_coding	777	-0.190071	2.99432	0.415985	0.535303	0	0	7.36959	10.0636	8.65202	7.83071	10.2401	6.48211	7.39619	5.11312	9.48467	12.9519	11.1352	10.0781	13.179	8.34248	9.51891	6.58059
WBGene00009811	F47B8.10	protein_coding	3039	-0.203587	3.85497	0.749426	0.824911	0	0	9.56889	4.16058	10.9458	5.54352	21.137	12.5526	19.9558	31.3179	3.1487	1.36906	3.60178	1.82413	6.95526	4.13052	6.56656	10.3053
WBGene00009829	F47G9.1	protein_coding	950	-0.257394	7.4804	0.0152984	0.0431968	0	0	191.339	157.497	216.582	166.073	182.582	150.117	187.033	176.802	201.41	165.787	227.981	174.814	192.192	158.018	196.877	186.107
WBGene00009830	cutl-18	protein_coding	2484	-0.704908	4.78607	0.0419961	0.0939947	0	0	45.0664	10.7393	32.1936	18.6852	29.445	24.9681	29.7243	29.3205	18.1427	4.32338	12.9604	7.52221	11.8539	10.0516	11.9663	11.8038
WBGene00009831	F47G9.4	protein_coding	2653	-0.0162887	3.6981	0.922517	0.947421	0	0	13.0801	14.1886	11.5092	11.3584	16.9637	13.3072	10.3616	12.4632	4.93029	5.34815	4.33818	4.28135	6.39417	5.0159	3.90563	4.69779
WBGene00009835	F47H4.2	protein_coding	3239	-1.02483	0.108406	0.144541	0.240313	0	0	1.04177	0.142242	0.965807	0.348893	2.20258	0.685937	1.18618	1.47801	0.321635	0.0439154	0.298181	0.107716	0.680019	0.211774	0.366219	0.456317
WBGene00009839	fbxa-188	protein_coding	1084	-0.110915	0.459159	0.685185	0.773758	0	0	1.27328	1.20906	1.52919	1.08545	1.6616	1.54336	0.941968	1.15844	1.17461	1.11537	1.4107	1.00133	1.53284	1.42376	0.868974	1.06867
WBGene00009840	fbxa-189	protein_coding	1776	-0.264265	1.4367	0.282914	0.400942	0	0	3.39541	2.24031	3.13887	2.55855	3.01406	2.57226	1.95371	2.19704	1.91183	1.26144	1.76738	1.44062	1.6971	1.44835	1.10006	1.23707
WBGene00009848	F48F5.6	protein_coding	712	1.48684	2.49434	3.31166e-05	0.000493333	1	1	3.24108	8.4634	2.73645	8.56726	3.0527	9.74031	2.65147	5.99194	4.55207	11.8868	3.84333	12.0327	4.2875	13.6802	3.72397	8.41564
WBGene00009854	clec-31	protein_coding	1250	-0.11546	-1.27548	0.825037	0.88086	0	0	0.385842	0.320045	0.563388	0.232595	0.0772835	0.308672	0.383765	0.439409	0.308674	0.256036	0.45071	0.186076	0.0618268	0.246937	0.307012	0.351527
WBGene00009908	F49H6.5	protein_coding	1172	2.36254	0.313998	0.000457011	0.00304216	1	1	0.540179	1.92027	0.563388	2.24842	0.270492	2.1264	0.139551	1.51796	0.460904	1.63845	0.480706	1.91845	0.230795	1.81434	0.119071	1.29519
WBGene00009965	frpr-9	protein_coding	1599	-0.835413	1.58541	0.00626325	0.0216612	0	-1	2.77806	2.41811	4.22541	2.13212	3.36183	2.09211	4.64006	1.75764	1.73738	1.51227	2.64253	1.33341	2.10246	1.30839	2.90185	1.09921
WBGene00009966	isy-1	protein_coding	900	0.288652	4.96396	0.0343485	0.0809257	0	0	31.6391	32.1111	25.7951	29.4233	25.2717	38.0352	29.4103	37.3897	35.1545	35.679	28.6612	32.6926	28.0797	42.2613	32.6782	41.5441
WBGene00009968	fig-1	protein_coding	9017	-0.846199	5.914	0.00210733	0.00938502	0	-1	73.5416	52.4517	76.1378	55.2802	76.8971	31.2787	82.9979	33.1953	8.15588	5.81698	8.44381	6.13066	8.52801	3.46886	9.2046	3.68142
WBGene00009969	F53B7.7	protein_coding	399	0.75113	1.0676	0.016245	0.0453272	0	1	1.19611	2.84484	1.69016	2.75238	1.70024	2.77805	1.4304	1.75764	2.99777	7.12993	4.236	6.89819	4.26125	6.96252	3.58495	4.4051
WBGene00009971	F53C11.1	protein_coding	1571	0.46536	5.59242	0.163021	0.263034	0	0	27.8964	71.0499	31.7107	63.7311	64.5317	53.9489	37.7485	34.7532	17.7571	45.2259	20.185	40.5672	41.0769	34.3405	24.0283	22.1217
WBGene00009973	F53C11.3	protein_coding	1100	-0.654224	7.80527	9.5411e-05	0.000989519	0	-1	263.106	168.841	289.943	198.52	265.739	177.692	275.02	149.958	239.187	153.492	263.585	180.473	241.581	161.538	250.018	136.326
WBGene00009974	F53C11.4	protein_coding	2799	-0.527866	5.8601	0.00155342	0.00747551	0	0	73.6573	42.1748	76.0171	51.8688	65.9228	43.1797	58.4369	52.8489	26.3156	15.0678	27.1587	18.5312	23.5523	15.4268	20.8778	18.8813
WBGene00009975	F53C11.5	protein_coding	3341	-0.184233	5.93155	0.0624474	0.127361	0	0	65.9019	59.2082	64.1055	59.9321	71.6805	51.7882	57.7043	57.3628	19.7252	17.7217	19.1875	17.9384	21.4548	15.5008	17.2716	17.1694
WBGene00009976	swan-2	protein_coding	2197	0.242056	4.97816	0.0316463	0.0762442	0	0	32.758	35.7383	27.2841	34.773	30.0246	33.7481	25.1889	32.0369	14.9103	16.2669	12.4188	15.8275	13.6662	15.361	11.4651	14.5821
WBGene00009977	swan-1	protein_coding	1556	0.0797122	4.42986	0.478114	0.594262	0	0	22.0702	26.2792	21.449	21.3212	18.7413	20.2694	21.2815	20.4125	14.1839	16.889	13.7847	13.7026	12.0445	13.0266	13.6771	13.1186
WBGene00009978	F53E4.1	protein_coding	1677	-0.432637	4.70742	0.348166	0.46944	0	0	12.154	30.9376	22.0124	20.5847	58.0013	20.8525	27.5613	16.2981	7.24749	18.4482	13.126	12.2747	34.5863	12.4344	16.4349	9.71859
WBGene00009980	F53F1.2	protein_coding	1215	0.905536	6.66985	4.01947e-05	0.000552604	0	1	66.8279	147.114	71.6307	151.032	73.2648	127.447	71.5547	105.059	55.0024	121.081	58.9553	124.306	60.3002	104.895	58.8927	86.468
WBGene00009981	F53F1.3	protein_coding	905	0.453936	5.11471	0.0126284	0.0371863	0	0	31.7548	43.6683	24.3866	45.2786	32.7296	40.1959	27.8404	30.7187	35.0882	48.2523	26.9466	50.0316	36.1653	44.4154	30.7629	33.9433
WBGene00009982	F53F1.4	protein_coding	531	-1.76638	9.45099	6.54996e-06	0.00017661	-1	-1	931.925	391.77	1371.04	247.055	1050.01	342.351	973.786	290.609	1755.04	737.797	2582	465.264	1977.42	644.729	1833.87	547.286
WBGene00009983	cut-2	protein_coding	1031	-1.25089	9.02158	0.00054352	0.00343541	-1	-1	826.551	287.684	911.038	210.383	527.383	399.078	662.238	332.792	801.699	279.034	883.645	204.057	511.525	387.079	642.326	322.786
WBGene00009984	F53F1.6	protein_coding	989	-0.371201	2.36655	0.0891853	0.166029	0	0	6.79083	4.44506	5.19121	5.15587	6.1054	4.76726	4.84939	3.35549	6.86636	4.4945	5.24895	5.21321	6.1733	4.82029	4.90333	3.39281
WBGene00009985	F53F4.1	protein_coding	285	0.722498	0.645856	0.150744	0.247889	0	0	0.578764	2.31143	0.885323	2.09336	2.00937	2.1607	1.01174	0.838871	2.03075	8.11029	3.1064	7.34512	7.05043	7.58141	3.54998	2.94341
WBGene00009987	tbcb-1	protein_coding	904	0.13208	4.88388	0.0594631	0.122581	0	0	29.1311	30.9021	28.2901	30.7414	27.0106	30.8672	27.9799	30.6787	32.2247	34.1837	31.2944	34.0059	29.879	34.1451	30.9513	33.9366
WBGene00009988	F53F4.4	protein_coding	2231	0.665676	-0.756174	0.0853846	0.160563	0	0	0.463011	0.995694	0.321936	0.387659	0.386418	0.54875	0.418652	0.599194	0.207535	0.446299	0.144301	0.17376	0.173204	0.245966	0.187652	0.268576
WBGene00009992	F53F4.10	protein_coding	853	-0.0516207	8.27099	0.521136	0.63284	0	0	293.433	322.712	340.246	314.74	311.994	293.478	311.722	282.26	344.001	378.325	398.881	368.981	365.76	344.054	365.442	330.903
WBGene00009993	F53F4.11	protein_coding	1835	0.15476	6.90447	0.220996	0.332469	0	0	99.8946	134.49	112.315	104.784	112.834	121.445	128.177	143.846	54.4385	73.2915	61.2073	57.1031	61.4899	66.1826	69.8515	78.3904
WBGene00009994	F53F4.12	protein_coding	1259	0.0687556	3.32655	0.567032	0.674717	0	0	9.14446	9.56578	9.61783	9.45888	9.89229	9.7746	10.2221	11.9839	7.26328	7.59792	7.63926	7.51301	7.85726	7.76378	8.11922	9.51857
WBGene00009995	F53F4.13	protein_coding	449	-0.270414	7.04175	0.038221	0.0874681	0	0	148.395	119.803	157.306	138.666	132.425	119.97	137.841	99.0667	330.501	266.823	350.347	308.832	294.934	267.195	306.996	220.639
WBGene00009996	F53F4.14	protein_coding	1723	0.306624	4.57442	0.0147706	0.0420507	0	0	20.9127	25.3191	21.4892	22.4455	20.9052	26.5801	21.6304	30.7187	12.1374	14.6948	12.472	13.027	12.133	15.4266	12.5539	17.8286
WBGene00009997	F53F4.15	protein_coding	438	0.0175007	0.595058	0.980135	0.987391	0	0	2.23789	0.391166	1.52919	1.39557	0.231851	1.64625	1.7095	2.35683	5.10933	0.893072	3.49131	3.18624	0.529339	3.75856	3.90296	5.38089
WBGene00009998	klf-2	protein_coding	1003	-2.27594	1.17766	0.000402289	0.00277581	-1	-1	2.54656	1.24462	5.15097	0.503957	2.89813	0.788828	3.94231	0.439409	2.53894	1.2409	5.13557	0.502449	2.88946	0.786468	3.93052	0.438094
WBGene00010001	F53F8.4	protein_coding	957	2.22509	4.21351	0.000523033	0.00334418	1	1	3.434	45.1263	4.58758	32.0206	11.0902	26.3057	6.90777	18.2954	3.58829	47.1539	4.79371	33.4594	11.5885	27.4877	7.21815	19.1174
WBGene00010002	F53F8.5	protein_coding	1337	0.0406355	4.20861	0.77515	0.845271	0	0	19.5236	16.5356	18.5918	17.0182	16.8478	16.9083	17.6532	24.2474	14.6026	12.3677	13.9056	12.7287	12.6012	12.6465	13.2036	18.1357
WBGene00010003	F53F8.6	protein_coding	366	0.267375	-0.152518	0.393166	0.514099	0	0	0.7331	0.995694	0.804839	1.04668	0.540985	0.994609	0.90708	0.559248	2.00301	2.72048	2.19901	2.85978	1.4781	2.71751	2.47836	1.528
WBGene00010004	F53H2.1	protein_coding	2805	-1.99432	-0.617103	0.00021011	0.00171877	-1	-1	1.04177	0.248924	1.2475	0.232595	0.772835	0.274375	0.662866	0.159785	0.371399	0.0887428	0.444742	0.0829217	0.275521	0.0978163	0.236316	0.0569644
WBGene00010006	F53H2.3	protein_coding	2805	-0.14312	5.3204	0.304238	0.423486	0	0	47.5744	33.0357	48.2501	41.6346	37.0188	37.9666	34.6086	38.9875	16.9606	11.7774	17.2015	14.843	13.1974	13.5353	12.3382	13.8993
WBGene00010012	saeg-1	protein_coding	3160	-0.350477	6.96037	0.00297213	0.0121812	0	0	140.794	114.789	144.871	115.871	149.582	104.845	122.77	102.143	44.555	36.3257	45.8453	36.6681	47.3362	33.1789	38.8512	32.3236
WBGene00010018	fbxa-69	protein_coding	1259	0.601551	0.78668	0.0623122	0.127177	0	0	0.964606	2.38255	1.16702	2.20966	1.77752	1.92062	1.32573	1.43807	0.766168	1.89242	0.92694	1.75509	1.41185	1.52552	1.053	1.14223
WBGene00010019	F54B8.4	protein_coding	397	1.57235	1.6014	0.0141558	0.0406354	0	1	0.926022	2.48924	0.885323	3.45017	3.01406	7.44242	1.11641	4.3142	2.33255	6.27011	2.23003	8.69059	7.59208	18.7466	2.81211	10.867
WBGene00010062	lipl-1	protein_coding	1371	-2.00608	3.96982	0.000428763	0.00289928	-1	-1	21.1442	3.30713	24.2257	3.72153	30.9907	8.09406	23.5492	9.74689	15.4224	2.4122	17.6701	2.71446	22.6044	5.90376	17.1767	7.10933
WBGene00010063	dhrs-4	protein_coding	837	-0.882523	5.98079	3.93093e-06	0.000128037	0	-1	80.3324	42.7082	83.0997	42.0998	80.0271	51.411	83.7305	41.2245	95.9766	51.0253	99.2827	50.2984	95.6118	61.4229	100.036	49.2527
WBGene00010075	F55A11.1	protein_coding	955	0.209455	6.50163	0.104767	0.187989	0	0	92.2549	84.1006	89.3774	96.6046	69.5938	96.6485	84.6725	111.051	96.602	88.0635	93.5889	101.157	72.8731	101.203	88.6623	116.283
WBGene00010077	F55A11.4	protein_coding	1948	0.58477	3.10077	0.0307569	0.074571	0	0	6.21206	9.21017	5.79484	7.90824	7.76699	8.57421	7.43108	15.1396	3.18894	4.72801	2.97477	4.05967	3.98716	4.40155	3.81472	7.77188
WBGene00010079	F55A11.6	protein_coding	1161	-0.521814	5.12321	0.00218188	0.00962229	0	0	38.0826	33.3558	45.1917	30.5863	39.9942	27.3003	40.7488	22.9691	32.8016	28.7302	38.9248	26.3448	34.4481	23.5145	35.0981	19.7839
WBGene00010080	F55A11.7	protein_coding	1473	0.228241	4.64484	0.11202	0.198124	0	0	24.8868	23.2566	26.6402	26.7872	20.171	26.4086	20.2	31.198	16.8953	15.7886	18.0857	18.1855	13.6938	17.9284	13.7135	21.1799
WBGene00010081	F55A11.8	protein_coding	785	0.686655	1.63548	0.200954	0.309921	0	0	1.15753	1.92027	1.85113	2.01583	2.78221	4.56148	3.48877	6.47129	1.47456	2.4462	2.35813	2.56793	3.54421	5.8108	4.44429	8.24368
WBGene00010082	F55A11.11	protein_coding	1088	-0.0111603	1.96114	0.986101	0.991778	0	0	2.46939	1.56466	2.29379	1.51187	4.17331	3.2925	6.38445	8.86807	2.26966	1.43811	2.10826	1.38959	3.83576	3.02619	5.86806	8.1508
WBGene00010089	hpo-31	protein_coding	1484	-0.00260123	4.84553	0.976405	0.985528	0	0	28.7838	28.0928	26.8414	25.8956	27.7061	30.9701	31.4687	29.6401	19.3961	18.9305	18.0872	17.4499	18.6699	20.8693	21.2053	19.9731
WBGene00010091	ssp-35	protein_coding	528	0.0521534	3.03176	0.934064	0.955328	0	0	5.94197	1.77803	6.39847	3.99289	8.30798	9.63742	11.1641	17.6163	11.2537	3.36747	12.1183	7.56229	15.7348	18.2527	21.1441	33.3642
WBGene00010093	capg-2	protein_coding	3212	1.0567	3.80447	0.00813371	0.0264373	0	1	13.4659	14.8287	6.43871	13.8007	6.64638	18.5889	9.52434	27.8825	4.19237	4.61667	2.00458	4.29659	2.06923	5.78733	2.96524	8.68072
WBGene00010094	tsfm-1	protein_coding	1096	0.229821	6.05009	0.0323336	0.0773573	0	0	62.0435	81.6825	61.208	74.2367	57.6149	65.2326	62.8328	64.633	56.609	74.5278	55.8467	67.7342	52.5683	59.5188	57.3292	58.9717
WBGene00010096	rskd-1	protein_coding	2875	0.139548	5.56162	0.0951967	0.174172	0	0	48.3846	49.8914	46.5197	52.2952	43.1242	49.0445	41.4815	46.4974	16.8294	17.3535	16.1808	18.1896	14.9997	17.059	14.4283	16.173
WBGene00010097	srpa-68	protein_coding	2267	-0.0143681	7.06802	0.83251	0.88624	0	0	129.836	131.681	131.43	127.152	142.318	134.066	135.504	140.85	57.2721	58.0858	57.9754	56.0883	62.7779	59.1382	59.7723	62.1308
WBGene00010100	F55C9.3	protein_coding	619	0.337794	-0.712409	0.482127	0.598042	0	0	0.771685	0.497847	0.362178	0.503957	0.154567	0.823124	0.593091	0.559248	1.24666	0.804276	0.585101	0.814147	0.249704	1.32976	0.958144	0.903469
WBGene00010102	F55C9.5	protein_coding	362	0.83509	-0.473034	0.0828509	0.156815	0	0	0.540179	1.1735	0.764597	0.891616	0.270492	0.720234	0.279102	0.519301	1.49221	3.2417	2.11215	2.46303	0.747216	1.9896	0.770999	1.43453
WBGene00010108	F55C10.4	protein_coding	1661	2.23905	3.19727	0.0028658	0.0118345	0	1	7.331	9.13905	1.7304	14.3822	1.6616	15.5365	1.9886	21.0117	4.41361	5.50214	1.04178	8.65873	1.00036	9.35369	1.19723	12.65
WBGene00010109	F55C10.5	protein_coding	507	0.277135	2.97882	0.162883	0.262931	0	0	7.0995	9.77914	7.12283	9.73024	8.23069	8.43703	5.79136	6.27156	14.003	19.2882	14.049	19.1918	16.2341	16.6411	11.4228	12.3699
WBGene00010143	F56A12.2	protein_coding	1282	0.670546	0.0969242	0.0963403	0.175788	0	0	0.694516	1.06682	0.442662	1.4731	1.08197	1.57766	0.837305	0.758979	0.541744	0.832149	0.34529	1.14907	0.84397	1.23062	0.653124	0.592027
WBGene00010174	F56H9.2	protein_coding	331	0.200726	6.70245	0.208447	0.31874	0	0	90.1328	119.839	108.694	133.238	96.7976	110.847	91.7547	81.2507	272.304	362.051	328.379	402.533	292.44	334.886	277.204	245.47
WBGene00010177	F57A8.1	protein_coding	1980	0.312558	4.98174	0.068526	0.136052	0	0	27.6263	40.6101	25.3927	38.5721	34.7003	32.1019	24.7703	28.4018	13.9527	20.5102	12.8246	19.4808	17.5254	16.2131	12.5102	14.3443
WBGene00010178	yif-1	protein_coding	1656	-0.0744398	6.01897	0.303381	0.422599	0	0	69.9532	58.746	68.4113	65.5919	63.1793	63.2777	64.2283	64.7928	42.2423	35.4746	41.3112	39.6086	38.1517	38.2112	38.7852	39.1261
WBGene00010179	F57A8.4	protein_coding	1238	0.884639	2.51675	0.00132947	0.00665347	0	1	3.97418	8.32116	4.34613	7.83071	4.05738	7.99117	3.48877	5.15307	3.21016	6.72145	3.51061	6.32529	3.27737	6.4549	2.81807	4.16241
WBGene00010181	F57A8.6	protein_coding	1158	0.498875	0.673278	0.451397	0.569355	0	0	1.04177	0.640089	0.764597	0.65902	1.62295	1.61195	1.60483	4.2343	0.899632	0.552754	0.660274	0.569102	1.40151	1.39201	1.38587	3.65657
WBGene00010185	F57A10.4	protein_coding	751	0.277957	-0.0688808	0.53236	0.643433	0	0	0.617348	0.391166	0.643871	0.775318	1.00469	1.0975	0.90708	1.59785	0.822034	0.52086	0.857352	1.03238	1.3378	1.46138	1.20783	2.12763
WBGene00010188	F57B1.5	protein_coding	474	-1.61906	3.14757	0.000136125	0.00126324	-1	-1	7.94835	4.65843	13.4408	4.76821	18.548	4.11562	13.1178	3.715	16.7687	9.8279	28.3562	10.0595	39.1309	8.68275	27.6746	7.83756
WBGene00010189	F57B1.6	protein_coding	800	-1.55612	1.34651	0.000610575	0.00375689	-1	-1	2.66231	1.28018	4.26565	1.66693	4.9075	1.0632	2.93057	0.998656	3.32789	1.60022	5.33206	2.08367	6.13438	1.329	3.66321	1.24832
WBGene00010191	dmsr-1	protein_coding	1782	0.784522	3.22891	0.000114692	0.00112275	0	1	6.44357	13.0863	6.39847	11.5522	7.14873	12.0039	7.32642	10.426	3.61592	7.34358	3.59061	6.48274	4.01163	6.73619	4.11135	5.85071
WBGene00010192	F57B7.2	protein_coding	1204	0.161358	3.52929	0.321038	0.441657	0	0	10.5721	13.3708	13.1994	11.3972	8.38526	12.9642	11.1641	10.7056	8.7808	11.1053	10.9629	9.46609	6.9645	10.7676	9.27248	8.89169
WBGene00010202	F57E7.1	protein_coding	368	-0.409181	0.411035	0.189545	0.296108	0	0	1.50479	0.995694	1.64992	1.43434	1.42975	1.20039	1.15129	0.679086	4.08909	2.70569	4.48348	3.89766	3.88518	3.26193	3.12852	1.84534
WBGene00010204	F57F5.1	protein_coding	1421	-0.90575	9.70364	0.00107023	0.00564304	0	-1	1087.3	556.309	1313.3	670.921	929.141	400.107	1019.17	693.946	765.168	391.491	924.206	472.147	653.864	281.567	717.223	488.351
WBGene00010205	F57F5.3	protein_coding	865	0.799281	2.87785	0.0166899	0.0462002	0	1	6.71366	10.0992	6.11678	11.9011	3.55504	9.12296	4.84939	5.83215	7.76145	11.6754	7.07142	13.7585	4.10988	10.5468	5.60623	6.74237
WBGene00010212	fbxa-192	protein_coding	1267	-0.590266	-1.09213	0.426328	0.545466	0	0	0.385842	0.142242	0.120726	0.232595	0.540985	0.137187	0.837305	0.758979	0.304532	0.112267	0.0952848	0.18358	0.426981	0.108277	0.660856	0.599036
WBGene00010214	F57G8.5	protein_coding	1601	-0.310417	4.94779	0.0183734	0.0498142	0	0	35.9605	30.4754	35.0105	29.0357	28.7108	25.0367	36.667	25.4058	22.4613	19.0352	21.8679	18.136	17.9331	15.6382	22.9025	15.8687
WBGene00010215	nhr-193	protein_coding	1172	-0.955942	2.76059	0.000120779	0.00116198	0	-1	9.0673	4.58731	9.85928	5.19463	8.65575	3.94414	7.81485	4.51393	7.7366	3.91408	8.41236	4.43228	7.38546	3.36531	6.66796	3.85147
WBGene00010236	F58B4.3	protein_coding	604	0.140264	2.54222	0.427222	0.546313	0	0	5.51755	7.2899	6.27775	6.24131	4.71429	5.35031	5.37271	5.23296	9.13501	12.0694	10.3936	10.3333	7.80512	8.85813	8.89521	8.66384
WBGene00010237	scvp-1	protein_coding	414	-4.26862	2.07311	2.52613e-07	2.66789e-05	-1	-1	5.71047	0.320045	9.05444	0.387659	9.11946	0.583046	7.60552	0.31957	13.7934	0.773054	21.8706	0.936374	22.0277	1.40832	18.3708	0.771908
WBGene00010238	F58B4.5	protein_coding	1407	-0.192101	4.98318	0.300688	0.420032	0	0	40.2434	39.7922	31.7509	29.152	30.1406	24.145	32.4805	24.7267	28.6022	28.2816	22.5664	20.7192	21.4219	17.1606	23.0849	17.5741
WBGene00010239	F58B4.6	protein_coding	722	0.337724	1.71712	0.115365	0.202411	0	0	3.12532	3.44937	2.7767	4.10919	2.55036	3.90984	2.89568	2.87613	4.3287	4.77752	3.84584	5.69139	3.53235	5.41529	4.01064	3.98356
WBGene00010251	sta-2	protein_coding	1816	1.68604	3.57372	4.83477e-06	0.000144961	1	1	7.21525	20.1984	4.54734	18.6852	5.6417	17.9373	5.02383	15.3793	3.97316	11.1224	2.50404	10.2892	3.10666	9.87734	2.76643	8.46878
WBGene00010254	F58E6.5	protein_coding	1045	-0.337513	3.17241	0.665222	0.75804	0	0	6.71366	1.92027	5.71436	1.822	13.911	7.95687	13.5713	19.9332	6.42455	1.83758	5.46829	1.74354	13.312	7.61423	12.9869	19.0748
WBGene00010256	hrg-3	protein_coding	433	-1.27674	-0.361527	0.00740566	0.0246079	0	-1	0.926022	0.177803	1.00605	0.387659	1.19789	0.480156	0.872193	0.599194	2.13862	0.410629	2.32344	0.895286	2.7665	1.10891	2.0143	1.38382
WBGene00010258	F58E6.11	protein_coding	659	0.852083	-0.00685674	0.101397	0.183266	0	0	0.848853	1.60022	0.442662	0.930382	0.231851	0.926015	1.08152	1.27828	1.28809	2.42826	0.671717	1.41181	0.351822	1.40518	1.64115	1.93973
WBGene00010259	ric-7	protein_coding	2967	-0.4674	6.26995	0.0143964	0.0412008	0	0	87.7791	71.7255	79.3572	67.3364	117.239	63.1748	73.5433	56.6038	29.5851	24.1744	26.7466	22.6951	39.5144	21.2925	24.7871	19.0778
WBGene00010260	ddx-17	protein_coding	2726	0.318021	8.14317	0.00423522	0.0159279	0	0	260.598	350.804	243.343	283.728	242.709	302.807	259.774	317.293	95.5972	128.688	89.2675	104.082	89.0348	111.081	95.2949	116.395
WBGene00010262	droe-4	protein_coding	751	-0.315038	1.1226	0.338622	0.459858	0	0	2.16072	1.63578	2.53524	1.86076	2.1253	1.0975	2.51191	2.91608	2.87712	2.17814	3.37582	2.47771	2.82996	1.46138	3.34476	3.88292
WBGene00010279	letm-1	protein_coding	2663	0.000246607	6.27712	0.99786	0.998565	0	0	80.0623	80.0823	73.3611	72.0658	82.1137	69.9999	74.3457	87.8019	30.0647	30.0722	27.5483	27.0619	30.8351	26.2861	27.918	32.971
WBGene00010280	rde-12	protein_coding	3277	0.0313018	7.05336	0.73231	0.811245	0	0	149.398	134.134	134.529	135.913	126.706	129.368	114.606	137.335	45.5899	40.932	41.0525	41.4749	38.6653	39.4775	34.9729	41.9088
WBGene00010281	F58G11.3	protein_coding	2280	1.58734	2.39123	0.0665407	0.133213	0	0	1.11894	3.02264	1.28774	2.71361	3.78689	5.35031	4.11675	20.0131	0.490764	1.32572	0.5648	1.19018	1.66092	2.34663	1.80559	8.77766
WBGene00010283	ccz-1	protein_coding	1724	-0.0405719	4.42049	0.593511	0.696246	0	0	21.9544	20.9451	20.7649	20.7785	22.0644	19.7893	21.7699	22.6495	12.7346	12.1492	12.0446	12.0525	12.7984	11.4787	12.6276	13.1378
WBGene00010284	aman-2	protein_coding	3628	0.0296987	7.15373	0.701188	0.786156	0	0	153.874	147.469	134.408	141.147	144.791	138.113	130.34	148.4	42.4129	40.6476	37.0475	38.9048	39.9092	38.0687	35.9263	40.9042
WBGene00010285	F58H1.2	protein_coding	720	1.63748	5.09914	0.00405626	0.0154008	0	1	30.3272	30.9376	13.6018	54.4273	7.14873	57.7559	15.4553	63.9539	42.1211	42.9689	18.8914	75.5935	9.92879	80.2165	21.4656	88.8249
WBGene00010286	F58H1.3	protein_coding	910	-0.173573	5.28794	0.0203294	0.0539217	0	0	41.4781	37.9786	40.081	36.8664	42.2741	37.0406	41.5164	34.7133	45.5803	41.7347	44.0451	40.5125	46.455	40.704	45.6224	38.1465
WBGene00010288	F58H1.5	protein_coding	1155	0.228015	2.72315	0.130311	0.222028	0	0	5.40179	7.46771	6.47896	6.78403	6.41453	7.68249	5.75647	6.23162	4.67688	6.46555	5.60949	5.87362	5.55371	6.65151	4.98396	5.39534
WBGene00010289	F58H1.6	protein_coding	1243	-0.738258	3.68354	0.103525	0.186303	0	0	14.8935	5.44076	16.5394	4.49684	15.5726	10.049	16.8856	18.3353	11.9819	4.37712	13.3061	3.61774	12.5283	8.08446	13.5846	14.7509
WBGene00010290	F58H1.7	protein_coding	868	-0.142273	4.79349	0.415656	0.53515	0	0	30.8674	28.1284	32.2741	31.129	24.6921	27.609	28.259	18.2954	35.5615	32.4059	37.1821	35.8629	28.4471	31.8076	32.5565	21.0776
WBGene00010293	fbxa-108	protein_coding	1054	0.0534416	1.48326	0.874389	0.916076	0	0	2.16072	1.42242	2.73645	2.51978	2.82085	2.88094	2.96545	4.27425	2.05002	1.34954	2.59626	2.39069	2.67633	2.73334	2.81352	4.05526
WBGene00010296	dgat-2	protein_coding	1172	-0.643386	7.20936	0.0300177	0.0731549	0	0	204.496	127.413	225.033	156.42	126.436	99.941	165.507	78.0949	174.485	108.714	192.008	133.465	107.88	85.2739	141.218	66.6339
WBGene00010297	F59A1.11	protein_coding	1687	-1.51474	-0.0481175	0.00428973	0.0160945	0	-1	1.69771	0.71121	1.7304	0.465191	0.734193	0.308672	1.15129	0.359516	1.00635	0.421583	1.02573	0.27575	0.435207	0.182971	0.682451	0.21311
WBGene00010299	F59A1.13	protein_coding	1583	-0.149411	-0.417385	0.700879	0.7859	0	0	0.463011	0.67565	0.523146	0.930382	1.04333	0.54875	0.802417	0.399463	0.292489	0.426816	0.330477	0.587733	0.659082	0.346652	0.506897	0.252345
WBGene00010300	F59A1.15	protein_coding	1630	0.811064	0.568148	0.385593	0.50616	0	0	0.347258	0.426726	0.643871	0.348893	1.23654	1.44047	1.84905	4.99328	0.213042	0.261795	0.395013	0.214045	0.758611	0.883723	1.13439	3.06336
WBGene00010355	clec-229	protein_coding	857	-5.12282	3.31988	5.80864e-05	0.000705713	-1	-1	17.4787	0.213363	26.2378	0.0387659	17.6206	0.754531	15.8041	1.19839	20.3952	0.248965	30.6158	0.0452344	20.5608	0.880433	18.4412	1.39835
WBGene00010375	H09F14.1	protein_coding	1390	-0.562747	-0.0364592	0.101984	0.184186	0	0	1.35045	0.853452	0.643871	0.581489	1.00469	0.823124	1.29085	0.63914	0.971545	0.613994	0.463217	0.418337	0.722796	0.592176	0.928666	0.459813
WBGene00010381	H12D21.5	protein_coding	483	-0.163171	-0.130626	0.790451	0.856347	0	0	0.655932	0.248924	0.643871	0.348893	1.19789	0.823124	1.04663	1.75764	1.35804	0.51537	1.33307	0.722346	2.48011	1.70419	2.16694	3.639
WBGene00010383	mpst-3	protein_coding	1288	-0.623072	5.32381	0.000532686	0.0033866	0	-1	42.597	36.0228	52.8377	34.4241	49.2296	28.3292	49.2614	27.1235	33.0722	27.968	41.0231	26.7268	38.2217	21.9947	38.2465	21.0586
WBGene00010385	H12D21.9	protein_coding	1108	0.135216	3.26746	0.327443	0.448574	0	0	8.64287	9.31685	10.141	10.3893	9.27402	11.6266	8.37305	8.66834	7.80042	8.40871	9.15251	9.37659	8.37006	10.4934	7.5569	7.82341
WBGene00010386	H12D21.10	protein_coding	1983	-0.490808	4.26546	0.015589	0.0437991	0	0	23.0734	19.9139	23.8635	17.6773	22.1417	14.6105	20.4791	11.5045	11.6356	10.0423	12.034	8.9144	11.1658	7.36786	10.3273	5.80157
WBGene00010405	erfa-3	protein_coding	2017	0.170391	7.37123	0.056306	0.117383	0	0	152.408	170.975	154.046	171.384	163.184	162.67	153.262	195.976	75.5616	84.7669	76.3739	84.9698	80.9044	80.6495	75.985	97.1623
WBGene00010406	math-33	protein_coding	4212	0.129446	7.36362	0.284123	0.40205	0	0	173.745	153.301	157.266	164.367	154.683	161.332	143.249	208.999	41.25	36.3963	37.3375	39.0236	36.7244	38.303	34.0097	49.6198
WBGene00010407	H19N07.3	protein_coding	763	-0.316349	3.6199	0.0526252	0.111406	0	0	12.5013	11.4149	16.137	12.5989	13.4473	10.4948	12.1409	9.02785	16.3844	14.9606	21.1494	16.5123	17.6243	13.7547	15.9121	11.832
WBGene00010408	mboa-2	protein_coding	1921	-1.08639	7.39865	1.31579e-06	6.84598e-05	-1	-1	220.895	108.282	248.172	122.539	233.705	100.113	214.559	101.064	114.989	56.3674	129.189	63.7892	121.658	52.1148	111.692	52.6101
WBGene00010418	H27A22.1	protein_coding	1346	0.396776	5.2879	0.000894804	0.00495627	0	0	30.7131	41.4635	34.0849	48.4186	35.6277	45.1004	34.2248	42.3031	22.818	30.805	25.3231	35.9722	26.4693	33.507	25.4271	31.4287
WBGene00010425	lpin-1	protein_coding	3063	-0.259732	8.3489	0.038959	0.0886981	0	0	413.237	303.544	357.711	332.34	332.628	269.299	317.339	281.621	134.913	99.1004	116.784	108.501	108.596	87.92	103.604	91.9429
WBGene00010426	H37A05.2	protein_coding	1301	-0.874087	0.635587	0.01032	0.0318697	0	-1	1.81346	1.1735	1.44871	1.08545	1.70024	1.02891	2.68635	0.878818	1.3939	0.901996	1.11354	0.834316	1.30687	0.790857	2.06484	0.675494
WBGene00010461	K01D12.1	protein_coding	998	-2.31694	1.22812	0.0116819	0.0350258	0	-1	4.86161	0.071121	4.30589	0.503957	1.81616	0.823124	4.15164	1.6378	4.87136	0.0712635	4.31452	0.504967	1.8198	0.824774	4.15996	1.64108
WBGene00010464	K01D12.5	protein_coding	894	-0.763789	-0.747484	0.483627	0.59943	0	0	0.617348	0.106682	0.845081	0	0.65691	0.0685937	0.523316	1.39812	0.690546	0.119331	0.945281	0	0.734799	0.0767267	0.585364	1.56389
WBGene00010465	K01D12.6	protein_coding	1791	0.486561	4.17881	0.0153527	0.0432897	0	0	14.3919	20.7318	13.5213	16.3204	15.4181	19.5149	16.7461	27.6428	8.03569	11.5755	7.54958	9.11248	8.60863	10.8961	9.35014	15.4343
WBGene00010466	K01D12.7	protein_coding	461	-0.12646	1.44986	0.834431	0.887685	0	0	2.35364	0.960134	2.45476	0.930382	3.36183	2.26359	2.93057	6.03188	5.10551	2.08272	5.32486	2.01818	7.29248	4.91018	6.35698	13.0843
WBGene00010467	K01D12.8	protein_coding	509	-2.66642	3.04322	0.00739037	0.0245737	0	-1	17.5944	0.67565	17.3845	0.387659	6.91688	2.33219	14.5831	5.51258	34.5666	1.32741	34.1543	0.761609	13.5891	4.5819	28.6504	10.8302
WBGene00010468	K01D12.9	protein_coding	556	-1.78815	4.28694	0.000114872	0.00112348	-1	-1	31.0989	11.9839	38.3506	5.15587	22.1417	9.05437	29.0963	8.70828	55.9333	21.5538	68.9759	9.27314	39.8233	16.2848	52.3316	15.6624
WBGene00010470	cdr-4	protein_coding	869	0.578736	4.97269	0.00129942	0.00654891	0	0	26.2373	43.0993	23.4208	42.4487	24.0352	33.4737	26.7938	31.0782	30.1925	49.5965	26.9515	48.8477	27.6584	38.5198	30.8329	35.7632
WBGene00010471	cdr-6	protein_coding	901	-0.298675	6.68128	0.00653929	0.0224349	0	0	100.821	94.4843	121.249	98.3103	110.129	89.1032	120.328	86.0043	111.899	104.866	134.572	109.112	122.23	98.8937	133.549	95.4542
WBGene00010472	cdr-7	protein_coding	1011	1.36034	3.33596	0.000141686	0.00129338	1	1	5.8648	17.0335	5.43267	17.2508	5.75762	14.5762	5.40759	8.82812	5.80099	16.8482	5.37356	17.0631	5.69498	14.4176	5.34876	8.73207
WBGene00010473	hrg-2	protein_coding	918	1.27314	-0.625825	0.0211291	0.0555384	0	0	0.578764	0.995694	0.321936	0.969148	0.115925	0.754531	0.313989	0.519301	0.630461	1.08463	0.350693	1.05572	0.12628	0.821929	0.342036	0.565688
WBGene00010474	K01D12.15	protein_coding	378	0.125254	0.65688	0.866857	0.910804	0	0	1.19611	0.462287	0.684113	0.387659	2.04801	1.68055	1.81416	3.75495	3.16432	1.22298	1.80982	1.02555	5.41802	4.44589	4.79937	9.93372
WBGene00010507	K02E2.6	protein_coding	715	0.23153	4.75182	0.100506	0.181933	0	0	27.935	29.9775	26.6804	31.8656	22.1417	30.73	22.1188	23.4884	39.0699	41.9266	37.3153	44.5672	30.9675	42.979	30.9354	32.8509
WBGene00010509	K02E2.8	protein_coding	672	-2.31788	1.92731	0.000829488	0.00469355	-1	-1	7.06092	1.38686	7.68622	0.387659	4.13467	1.16609	6.00069	2.03726	10.5073	2.06378	11.4378	0.576874	6.15278	1.73526	8.92959	3.03164
WBGene00010510	ent-3	protein_coding	2304	0.21211	2.15387	0.799056	0.862238	0	0	3.24108	1.06682	2.25355	0.969148	5.10071	3.56687	5.61692	13.2222	1.40672	0.463027	0.978103	0.420637	2.21385	1.54812	2.4379	5.73881
WBGene00010512	K02E11.3	protein_coding	528	-0.436652	1.51094	0.0640066	0.129426	0	0	2.7009	1.84915	3.54129	2.48102	3.32319	2.46937	3.20967	2.63645	5.11533	3.50217	6.70699	4.6989	6.29392	4.67684	6.07892	4.99328
WBGene00010513	K02E11.4	protein_coding	512	-1.16024	2.59678	0.000203747	0.0016813	-1	-1	9.76181	3.62717	8.93372	4.10919	6.53046	4.11562	7.81485	2.91608	19.066	7.08432	17.4487	8.02575	12.7548	8.03832	15.2634	5.69546
WBGene00010514	K02E11.5	protein_coding	442	-1.19933	2.96094	0.000414629	0.0028347	-1	-1	11.6139	4.55174	12.5153	6.35761	9.31266	4.52718	9.55923	3.27559	26.2757	10.2981	28.315	14.3837	21.0694	10.2425	21.6272	7.41084
WBGene00010515	K02E11.6	protein_coding	1040	-1.37792	0.463001	0.00145895	0.00714431	-1	-1	1.92921	0.604529	1.97186	0.85285	1.62295	0.445859	2.02349	0.998656	1.85501	0.581277	1.89602	0.820048	1.56053	0.428711	1.94566	0.960246
WBGene00010516	K02E11.7	protein_coding	482	-1.24792	5.41665	0.000246523	0.00192784	-1	-1	62.3135	26.7415	72.5563	30.8964	49.9252	27.266	55.297	16.1383	129.281	55.4803	150.532	64.1005	103.579	56.5685	114.724	33.4819
WBGene00010524	K03B8.6	protein_coding	1476	0.271267	5.51827	0.00401273	0.0152862	0	0	42.0954	51.8117	40.5639	46.0539	42.0036	48.3929	41.2024	53.9274	28.5199	35.1027	27.4823	31.2018	28.4577	32.7865	27.9149	36.5362
WBGene00010525	K03B8.8	protein_coding	755	3.34569	2.3355	0.000233084	0.00185524	1	1	0.810269	13.1218	0.20121	9.42011	1.12061	8.84859	1.39551	4.79355	1.0732	17.3799	0.266503	12.477	1.48425	11.72	1.84836	6.34907
WBGene00010592	K06A4.2	protein_coding	1138	0.96201	0.691633	0.01696	0.0468054	0	1	1.54337	1.84915	0.925565	2.63608	0.618268	2.05781	1.08152	1.59785	1.35621	1.62491	0.813326	2.31642	0.543294	1.80827	0.950368	1.40409
WBGene00010593	gsnl-1	protein_coding	1590	0.374006	6.68771	0.0081675	0.0264985	0	0	100.088	116.496	96.3795	126.765	78.2882	122.337	84.184	99.5461	62.9481	73.2681	60.616	79.7261	49.2379	76.9414	52.9459	62.6076
WBGene00010594	swt-5	protein_coding	860	-0.712719	4.86772	0.000462392	0.00306069	0	-1	36.8865	22.3676	43.0187	23.9961	29.6382	23.2533	35.1668	18.6549	42.8913	26.0088	50.0217	27.9024	34.4631	27.0387	40.8916	21.6917
WBGene00010595	haao-1	protein_coding	998	1.03017	4.79902	9.38586e-05	0.000976075	1	1	22.0316	32.2534	13.8835	41.2469	17.4274	39.5786	19.6418	36.0315	22.0757	32.318	13.9113	41.3296	17.4624	39.6579	19.6811	36.1037
WBGene00010597	K06A4.7	protein_coding	398	-0.733967	7.64097	0.00011096	0.00109811	0	-1	229.615	155.613	286.644	153.707	217.205	158.04	263.402	131.982	576.922	390.987	720.21	386.198	545.742	397.085	661.815	331.614
WBGene00010625	K07C5.2	protein_coding	1004	-0.262968	4.80578	0.00790382	0.0258504	0	0	30.7516	23.7544	32.5558	26.7872	28.1698	26.1685	30.2476	24.7267	30.6291	23.6598	32.426	26.6805	28.0576	26.0642	30.1271	24.6282
WBGene00010626	K07C5.3	protein_coding	1617	0.0160057	4.91785	0.848969	0.89896	0	0	28.4366	27.915	28.612	28.8806	30.7588	32.1362	32.1316	32.3565	17.586	17.2634	17.6945	17.8606	19.0222	19.8739	19.8711	20.0102
WBGene00010627	nol-56	protein_coding	1619	-0.108973	8.0757	0.571402	0.678283	0	0	229.769	256.747	301.976	201.118	278.453	223.101	309.384	357.199	141.92	158.584	186.52	124.223	171.99	137.802	191.096	220.63
WBGene00010628	ceeh-2	protein_coding	1397	-0.922186	5.23497	3.93188e-05	0.000544995	0	-1	42.0954	27.0971	53.1596	28.4154	51.664	27.4032	49.9243	20.9318	30.1327	19.3966	38.0527	20.3403	36.9821	19.6157	35.7368	14.9834
WBGene00010629	K07C5.6	protein_coding	2057	0.641322	4.93081	0.00503135	0.01823	0	1	27.7035	36.5206	19.4369	29.2683	26.2764	35.0857	21.6653	47.4561	13.4679	17.7543	9.44913	14.2286	12.7741	17.0567	10.5325	23.0706
WBGene00010630	ttll-15	protein_coding	1744	1.98763	3.59723	8.75103e-06	0.000214425	1	1	5.01595	20.4117	3.29984	23.3371	5.48713	18.5889	5.54715	14.5005	2.87612	11.704	1.89211	13.3813	3.14629	10.6588	3.1807	8.3145
WBGene00010631	cash-1	protein_coding	2936	0.182186	6.70222	0.0994643	0.180418	0	0	106.029	106.006	91.1078	103.001	104.912	106.629	87.917	126.829	36.1136	36.1055	31.0313	35.0821	35.7331	36.3177	29.9445	43.198
WBGene00010632	K07C5.9	protein_coding	373	0.646814	-0.830887	0.0406926	0.0915988	0	0	0.347258	0.568968	0.40242	0.542723	0.309134	0.514453	0.45354	0.758979	0.930987	1.52538	1.07887	1.45502	0.828778	1.37923	1.21593	2.0348
WBGene00010684	K08F9.1	protein_coding	1527	0.370155	0.145925	0.194638	0.302263	0	0	0.887437	1.38686	1.12678	1.31804	0.88876	1.02891	0.697754	0.918764	0.581164	0.908225	0.737901	0.863157	0.58203	0.673808	0.456944	0.601679
WBGene00010685	aipl-1	protein_coding	1931	0.459899	5.45004	0.0258972	0.0652014	0	0	45.0278	45.8019	36.7409	42.6037	28.5563	49.0445	36.6321	64.7129	23.3184	23.7193	19.0269	22.063	14.7883	25.3985	18.9705	33.5126
WBGene00010687	K08F9.4	protein_coding	1779	0.351688	3.47297	0.0369929	0.0854034	0	0	9.64606	11.2016	8.93372	10.428	10.9356	12.6212	9.24524	15.2195	5.42218	6.29655	5.02176	5.86174	6.14706	7.09457	5.19688	8.5551
WBGene00010697	uda-1	protein_coding	1876	-1.32167	7.1038	2.14371e-07	2.47524e-05	-1	-1	188.715	75.2105	205.717	72.4147	208.125	77.9224	182.986	88.7206	100.595	40.0909	109.657	38.6006	110.941	41.5365	97.5405	47.2924
WBGene00010698	K08H10.6	protein_coding	1440	-1.28534	1.96524	0.0107364	0.0328166	0	-1	6.90658	1.38686	5.43267	1.31804	4.17331	2.02351	5.23316	4.19436	4.79623	0.963097	3.77268	0.915306	2.89813	1.40522	3.63414	2.91275
WBGene00010699	trpp-6	protein_coding	739	0.25351	4.42351	0.0251073	0.0636742	0	0	21.6843	21.4785	19.799	23.4146	17.1569	24.9681	19.3976	23.1688	29.3428	29.0643	26.7917	31.6842	23.2164	33.7863	26.2484	31.3516
WBGene00010727	K09G1.1	protein_coding	1496	1.16485	7.43377	3.35989e-06	0.000115747	1	1	113.322	256.498	95.5747	261.205	108.197	243.165	109.338	195.257	75.7499	171.456	63.8868	174.602	72.3241	162.543	73.0869	130.52
WBGene00010728	K09G1.2	protein_coding	546	0.272065	1.69816	0.597172	0.69913	0	0	3.39541	1.60022	1.97186	1.7057	2.62764	3.39539	3.48877	7.19033	6.2187	2.93081	3.61146	3.12399	4.81253	6.21866	6.38969	13.1691
WBGene00010734	parn-1	protein_coding	1757	1.37507	1.7932	0.0714205	0.14042	0	0	1.15753	2.66704	0.764597	1.66693	2.39579	4.25281	3.20967	11.0252	0.658809	1.51795	0.435172	0.948739	1.36357	2.42049	1.82679	6.27499
WBGene00010735	frpr-15	protein_coding	1465	-0.906099	-1.00672	0.0154467	0.0435027	0	-1	0.578764	0.284484	0.60363	0.232595	0.618268	0.411562	0.418652	0.239678	0.39506	0.194187	0.412034	0.158768	0.422026	0.28093	0.28577	0.163602
WBGene00010736	istr-1	protein_coding	1859	-0.281177	6.35074	0.00861309	0.0276588	0	0	87.3547	78.162	99.116	75.5935	90.6149	68.0107	80.765	72.7022	46.9902	42.0452	53.3168	40.6635	48.7439	36.5845	43.4454	39.1082
WBGene00010737	K10C8.4	protein_coding	534	0.27873	-1.01578	0.426272	0.545443	0	0	0.231505	0.462287	0.321936	0.503957	0.502343	0.54875	0.45354	0.31957	0.433531	0.865705	0.602876	0.943739	0.940717	1.02762	0.849326	0.598446
WBGene00010741	lgc-49	protein_coding	1676	-0.114275	0.268728	0.743405	0.820645	0	0	1.15753	1.28018	1.12678	1.55064	1.58431	0.754531	0.837305	0.758979	0.690649	0.763829	0.6723	0.925201	0.945294	0.450197	0.499585	0.452851
WBGene00010742	K10D6.2	protein_coding	1203	0.925107	5.8822	0.0018919	0.00863684	0	1	49.5036	89.328	45.9161	87.107	33.116	81.0435	34.0504	51.1711	41.1501	74.2544	38.168	72.4081	27.5278	67.3678	28.3046	42.5363
WBGene00010743	K10D6.3	protein_coding	583	0.0466	-0.530951	0.92315	0.947933	0	0	0.347258	0.426726	0.362178	0.426425	0.695552	0.583046	1.01174	1.07855	0.59564	0.731949	0.621231	0.731432	1.19306	1.00008	1.73541	1.85
WBGene00010744	K10D6.4	protein_coding	1885	-0.0929827	4.5046	0.59224	0.695493	0	0	21.1442	25.2124	24.6683	24.7714	27.9766	21.3669	19.6418	16.2182	11.2171	13.3753	13.0866	13.1413	14.8417	11.3352	10.42	8.60381
WBGene00010752	K10G4.3	protein_coding	611	0.418392	1.72757	0.156172	0.254889	0	0	3.58833	3.8761	2.13282	4.38055	3.47776	3.36109	1.88394	3.1957	5.87289	6.34385	3.49071	7.16947	5.69191	5.50097	3.08337	5.23028
WBGene00010788	sulp-4	protein_coding	2385	0.758542	1.35106	0.0060119	0.0209868	0	1	1.9678	2.77372	1.56944	2.67485	1.89345	3.32679	1.91882	3.67506	0.825072	1.16299	0.658045	1.12153	0.793898	1.39488	0.804538	1.5409
WBGene00010789	sulp-5	protein_coding	2214	0.527985	-0.693783	0.211041	0.32163	0	0	0.27009	0.817892	0.321936	0.503957	0.65691	0.411562	0.523316	0.838871	0.121992	0.369418	0.145409	0.227623	0.296707	0.185891	0.236367	0.378894
WBGene00010790	sodh-1	protein_coding	1307	-0.305593	4.90133	0.47809	0.594262	0	0	48.346	24.5723	45.7149	42.3711	20.3256	24.0421	17.4787	15.6589	36.9901	18.8005	34.977	32.4186	15.5513	18.3949	13.3732	11.9808
WBGene00010791	sodh-2	protein_coding	1064	6.74016	1.96374	1.74755e-05	0.00032135	1	1	0	5.54744	0	5.69859	0.193209	7.54531	0.0697754	11.5445	0	5.21376	0	5.35582	0.181587	7.09145	0.0655784	10.8501
WBGene00010792	K12G11.6	protein_coding	908	1.07603	-0.538198	0.0378055	0.0867981	0	0	0.27009	1.03125	0.362178	0.542723	0.734193	0.720234	0.209326	1.0386	0.297456	1.13574	0.398874	0.597712	0.808583	0.793209	0.230535	1.14384
WBGene00010803	M01B2.10	protein_coding	1066	0.117227	2.49156	0.471191	0.587515	0	0	5.44038	5.97416	5.83509	6.51267	5.10071	5.93336	4.91917	4.67371	5.10354	5.60428	5.47381	6.10945	4.78491	5.566	4.6146	4.38434
WBGene00010850	M04C3.1	protein_coding	3776	-0.970635	7.54627	0.000149821	0.00134468	0	-1	237.756	150.172	245.677	144.558	285.292	107.315	221.014	102.981	62.9651	39.7701	65.0628	38.2834	75.5541	28.4202	58.5311	27.2726
WBGene00010851	M04C3.2	protein_coding	2527	-0.641895	4.24104	0.00553679	0.0197025	0	-1	28.7838	15.0065	26.0768	15.9328	16.1909	14.4047	20.7931	13.5018	11.3905	5.93848	10.3193	6.30502	6.40716	5.70031	8.22836	5.34303
WBGene00010867	tag-260	protein_coding	2196	0.365236	5.39227	0.0823738	0.1561	0	0	41.0922	56.9324	41.8114	54.8538	31.8408	44.0029	31.8525	32.9956	18.7123	25.9255	19.0398	24.9789	14.4995	20.0377	14.5048	15.0253
WBGene00010868	somi-1	protein_coding	2400	0.727916	5.40125	0.00032498	0.00236337	0	1	33.2596	60.5951	28.773	53.9621	36.5551	52.7143	28.4684	43.142	13.8582	25.248	11.9888	22.4842	15.2313	21.9643	11.8618	17.9758
WBGene00010928	clec-258	protein_coding	513	-0.229558	3.12475	0.658802	0.753038	0	0	17.7102	14.8643	7.64597	4.96204	4.52109	4.69867	7.46597	7.31016	34.5227	28.9752	14.9044	9.67258	8.81303	9.1592	14.5535	14.2498
WBGene00010931	M162.5	protein_coding	1476	0.25893	0.32214	0.452385	0.570284	0	0	0.501595	1.13794	1.32798	1.27927	1.12061	1.26898	1.32573	1.43807	0.339834	0.770959	0.899719	0.866717	0.759222	0.859745	0.898193	0.974299
WBGene00010933	M162.7	protein_coding	2328	-0.328188	0.752945	0.705796	0.789618	0	0	0.810269	0.355605	0.965807	0.232595	3.09134	1.54336	2.30259	3.59516	0.348054	0.152751	0.414866	0.0999121	1.3279	0.662955	0.989084	1.54431
WBGene00010976	R02D5.1	protein_coding	1133	-0.0823267	3.37357	0.483865	0.599672	0	0	9.45314	10.7393	10.5836	10.4668	11.5152	9.94609	10.7803	8.82812	8.34346	9.47862	9.34125	9.23812	10.1635	8.77854	9.51483	7.79181
WBGene00010977	R02D5.3	protein_coding	906	-0.886494	4.4529	4.5002e-05	0.000593689	0	-1	25.8129	15.8244	32.435	16.6693	28.7495	16.0852	26.3402	12.7029	28.491	17.4663	35.8002	18.3988	31.7323	17.7541	29.0731	14.0209
WBGene00010980	R02D5.7	protein_coding	580	0.160452	1.52472	0.801924	0.864475	0	0	1.73629	0.995694	1.81089	1.24051	3.47776	2.70945	3.55855	6.9107	2.9936	1.71671	3.12222	2.13881	5.99614	4.67147	6.13542	11.915
WBGene00011001	R04B5.1	protein_coding	342	0.638578	-0.204615	0.27372	0.391384	0	0	0.540179	0.320045	0.362178	0.581489	0.695552	1.0975	0.872193	1.87747	1.57947	0.935803	1.059	1.70026	2.03378	3.20906	2.55027	5.48969
WBGene00011002	nhr-205	protein_coding	1226	2.44092	1.31031	9.84429e-06	0.000229139	1	1	0.540179	4.90735	0.684113	3.87659	0.734193	3.73836	1.01174	3.715	0.440603	4.00273	0.558004	3.16198	0.598853	3.04923	0.825239	3.03018
WBGene00011003	R04B5.5	protein_coding	1133	0.456752	2.64502	0.0150074	0.0425622	0	0	4.47577	8.25004	5.2717	6.43514	5.6417	7.47671	5.44248	6.43135	3.95037	7.28159	4.65287	5.67974	4.97943	6.59904	4.8036	5.67639
WBGene00011004	R04B5.6	protein_coding	1320	0.0731104	1.5301	0.784996	0.852216	0	0	2.7009	2.66704	2.41452	2.55855	2.66628	4.21851	3.17478	2.07721	2.04613	2.02048	1.82918	1.9383	2.01991	3.19584	2.40514	1.57364
WBGene00011006	ugt-47	protein_coding	1658	-2.7009	7.58706	5.87092e-07	4.46695e-05	-1	-1	229.422	59.8839	356.705	51.0159	422.548	42.0479	324.037	52.01	138.373	36.1181	215.142	30.7696	254.854	25.3606	195.438	31.3691
WBGene00011008	R04B5.11	protein_coding	502	0.376709	-0.00397595	0.514568	0.627178	0	0	0.655932	0.391166	0.523146	0.503957	1.12061	1.1318	0.90708	2.1571	1.30664	0.779214	1.04212	1.0039	2.23229	2.25457	1.80693	4.29701
WBGene00011014	hpo-30	protein_coding	840	1.84768	1.31902	0.000214701	0.00175026	1	1	1.42762	4.69399	0.764597	4.26425	0.811477	3.46398	1.18618	2.71635	1.69954	5.58808	0.910235	5.07649	0.966044	4.12379	1.41212	3.23374
WBGene00011015	R04F11.2	protein_coding	598	-0.151767	8.86037	0.0970326	0.176709	0	0	473.776	451.405	533.126	472.634	465.942	443.218	483.613	393.83	792.267	754.858	891.514	790.358	779.168	741.168	808.718	658.579
WBGene00011016	R04F11.3	protein_coding	1364	0.399348	4.47728	0.063598	0.128909	0	0	18.3661	20.1272	17.7467	20.6235	18.4708	24.728	21.9793	35.5522	13.4649	14.756	13.0108	15.1198	13.5416	18.1291	16.1138	26.0646
WBGene00011017	R04F11.5	protein_coding	654	0.246141	4.50554	0.010001	0.0310653	0	0	21.6072	24.6434	20.6039	24.2675	19.3209	26.0999	21.3164	23.2487	33.0385	37.6811	31.5044	37.1062	29.5426	39.9081	32.5939	35.5485
WBGene00011087	R07B7.2	protein_coding	2115	1.55401	2.50704	0.0533784	0.112698	0	0	1.65912	4.26726	1.20726	2.86868	3.94146	6.13914	4.57029	20.2527	0.784455	2.01762	0.570808	1.35635	1.86357	2.90267	2.16089	9.57577
WBGene00011088	kmo-2	protein_coding	1509	0.698902	1.70507	0.0819409	0.155433	0	0	2.1993	2.02695	2.13282	3.02374	2.93677	4.18422	2.44214	6.55119	1.45746	1.34324	1.4134	2.0038	1.94617	2.77284	1.61838	4.34141
WBGene00011089	kmo-1	protein_coding	1453	1.42169	4.20691	6.79636e-05	0.000783242	1	1	13.6202	29.2307	9.25565	31.5554	8.4239	25.654	8.68704	20.6922	9.37387	20.1175	6.37003	21.7174	5.79759	17.6559	5.97869	14.241
WBGene00011090	R07B7.6	protein_coding	1586	-0.943676	4.16633	0.000112643	0.00110852	0	-1	23.0348	15.0065	24.3866	13.1029	24.0352	11.4209	22.677	9.38737	14.5238	9.46187	15.3762	8.26159	15.1546	7.20104	14.2982	5.9189
WBGene00011092	R07B7.8	protein_coding	1936	-0.228268	4.10418	0.0539009	0.113631	0	0	19.8323	16.7846	17.7869	17.5222	18.7026	15.1935	17.5834	13.5817	10.244	8.66971	9.18747	9.05072	9.66044	7.84789	9.08234	7.01535
WBGene00011093	R07B7.9	protein_coding	1689	-0.795226	3.56814	6.91556e-05	0.000791821	0	-1	15.2022	9.17461	17.1028	8.95492	13.6792	7.99117	13.8504	8.34877	9.0007	5.43198	10.126	5.30191	8.09898	4.7313	8.20037	4.94302
WBGene00011094	R07B7.10	protein_coding	1258	-0.348868	5.09076	0.0319557	0.0767283	0	0	43.2529	30.4398	42.7772	31.7493	27.9766	28.7751	38.3765	28.6814	34.3823	24.197	34.0041	25.2379	22.239	22.8737	30.5059	22.7992
WBGene00011095	gana-1	protein_coding	1464	1.85997	5.17253	1.80838e-05	0.000329796	1	1	21.1056	64.8624	15.6944	61.2501	11.322	58.1675	14.0597	41.4243	14.4164	44.3049	10.7202	41.8375	7.73363	39.7319	9.60365	28.2953
WBGene00011096	R07B7.12	protein_coding	1672	0.493468	-0.446634	0.217616	0.328766	0	0	0.771685	0.533408	0.724355	1.00791	0.347776	0.788828	0.348877	0.758979	0.461534	0.319024	0.433227	0.602819	0.208	0.471787	0.208659	0.453935
WBGene00011097	nhr-206	protein_coding	1431	-0.113712	1.38495	0.720312	0.801718	0	0	2.39222	2.91596	3.58154	3.2951	2.66628	1.78344	1.91882	1.75764	1.67171	2.03771	2.50282	2.30266	1.86323	1.24629	1.3409	1.22826
WBGene00011099	nhr-208	protein_coding	1285	1.01862	1.31407	0.00225448	0.00987375	1	1	1.4662	3.73385	1.81089	3.64399	1.62295	3.2925	1.46528	2.23699	1.14101	2.90572	1.40925	2.83579	1.263	2.56226	1.1403	1.74085
WBGene00011100	nhr-209	protein_coding	1548	1.39864	3.28541	8.43215e-07	5.31716e-05	1	1	5.28604	14.5442	5.2717	15.0412	5.79626	13.8216	4.91917	12.7029	3.41475	9.39551	3.40549	9.71652	3.74436	8.9287	3.17776	8.20601
WBGene00011132	R08A2.1	protein_coding	899	0.466885	-0.10649	0.650776	0.746335	0	0	0.154337	0.355605	0.160968	0.155064	1.3911	0.685937	1.15129	2.79624	0.171676	0.395556	0.179052	0.172485	1.54739	0.763	1.28064	3.11039
WBGene00011133	R08A2.2	protein_coding	1196	0.269843	1.85218	0.69269	0.779372	0	0	2.46939	1.20906	2.05234	1.04668	3.82553	4.87015	4.46563	8.34877	2.06471	1.01092	1.716	0.87515	3.19861	4.07203	3.7338	6.98057
WBGene00011134	ssp-33	protein_coding	424	-0.55028	0.994284	0.407006	0.526841	0	0	1.89063	0.426726	1.85113	0.620254	2.97542	1.44047	2.40725	3.75495	4.45903	1.00643	4.36587	1.46286	7.01749	3.39733	5.67748	8.85601
WBGene00011135	fbxa-147	protein_coding	767	-3.52777	-0.970724	0.00106127	0.00561463	-1	-1	1.15753	0	0.845081	0.0387659	0.463701	0.0342969	0.76753	0.199731	1.50916	0	1.1018	0.0505422	0.604565	0.0447156	1.00069	0.260406
WBGene00011185	R10D12.1	protein_coding	1667	-0.485741	0.776233	0.122847	0.21212	0	0	1.2347	1.13794	2.29379	1.16298	1.81616	1.44047	2.30259	1.71769	0.740669	0.682625	1.376	0.697647	1.08948	0.864108	1.38128	1.03041
WBGene00011189	R10D12.8	protein_coding	1904	-0.140198	2.30562	0.473705	0.589853	0	0	4.74586	5.54744	5.83509	5.27216	5.10071	3.87554	4.74473	3.83484	2.49257	2.91357	3.06465	2.76899	2.67895	2.03547	2.49198	2.0141
WBGene00011190	swt-6	protein_coding	833	-1.45993	0.503328	0.00570949	0.0201681	0	-1	1.58195	1.31574	1.81089	0.387659	2.51171	0.54875	1.9886	0.599194	1.8991	1.57952	2.17394	0.465377	3.01526	0.658763	2.38727	0.71932
WBGene00011191	R10D12.10	protein_coding	1554	0.646557	1.2944	0.311115	0.431023	0	0	2.00638	1.31574	0.885323	1.12421	1.93209	2.64086	2.58169	6.55119	1.29111	0.846679	0.569706	0.723431	1.2433	1.69939	1.66132	4.21569
WBGene00011193	algn-13	protein_coding	621	0.107051	4.02914	0.229194	0.341893	0	0	15.5494	15.9311	16.459	17.561	15.7272	17.903	14.8622	16.0184	25.0394	25.654	26.504	28.2785	25.3256	28.8292	23.9326	25.7946
WBGene00011194	R10D12.13	protein_coding	955	0.559445	2.9349	0.00408435	0.015484	0	0	5.59471	8.39228	5.7546	8.25714	6.22132	8.53992	6.90777	10.9053	5.85834	8.78773	6.02576	8.64622	6.51447	8.94232	7.23326	11.4192
WBGene00011195	sao-1	protein_coding	1602	0.119137	6.01475	0.404205	0.524511	0	0	56.2944	61.733	62.1336	63.6536	70.0962	57.5844	59.1347	86.0442	35.1401	38.535	38.785	39.7338	43.7554	35.9453	36.913	53.7105
WBGene00011197	srw-145	protein_coding	1523	0.0932222	0.234623	0.815772	0.874011	0	0	1.15753	1.56466	1.20726	1.4731	0.850119	1.0632	1.04663	0.439409	0.760031	1.02736	0.792685	0.967239	0.558187	0.698097	0.687217	0.288515
WBGene00011207	R10E8.1	protein_coding	2709	-0.879227	5.63685	6.53062e-05	0.000764444	0	-1	67.8311	35.5961	64.1055	38.8434	74.424	32.8221	51.1454	32.716	25.0392	13.1399	23.6639	14.3387	27.4729	12.1159	18.8798	12.0768
WBGene00011209	R10E8.3	protein_coding	1823	0.96934	0.642454	0.00608058	0.0211587	0	1	1.2347	1.99139	1.2475	2.17089	0.695552	1.71484	0.837305	1.99731	0.677288	1.09237	0.684312	1.19083	0.381542	0.940671	0.459301	1.09562
WBGene00011212	R10E8.6	protein_coding	4981	-0.217692	5.95893	0.0675638	0.134823	0	0	75.4322	57.7147	68.7333	64.8166	66.0001	53.0229	57.0763	54.247	15.144	11.587	13.7991	13.0128	13.2504	10.645	11.4588	10.8908
WBGene00011213	R10E8.8	protein_coding	1095	-0.467841	3.47101	0.00304895	0.0124097	0	0	13.4659	10.3481	13.6018	9.26505	13.0223	8.84859	11.0594	8.50855	12.2976	9.45033	12.4217	8.46123	11.8925	8.0809	10.0999	7.77037
WBGene00011242	R11D1.1	protein_coding	2073	0.261615	3.88083	0.0264486	0.0662411	0	0	13.5817	16.429	13.803	14.3434	12.3654	15.2621	13.5713	17.8959	6.55169	7.92521	6.65846	6.91914	5.96496	7.36232	6.5467	8.63286
WBGene00011244	R11D1.3	protein_coding	664	-0.10565	2.92529	0.422465	0.541601	0	0	7.17667	6.61425	8.93372	7.44305	7.26465	7.33953	7.81485	7.58979	10.8082	9.96123	13.4544	11.2094	10.9407	11.0535	11.7693	11.4304
WBGene00011247	mrpl-49	protein_coding	652	-0.038575	5.22022	0.617379	0.717336	0	0	35.3817	38.5831	39.6786	36.6725	36.6324	38.0009	39.1091	33.5549	54.2665	59.1766	60.8567	56.2462	56.1846	58.2836	59.9833	51.4645
WBGene00011248	R11D1.10	protein_coding	1279	0.0177116	3.66667	0.866362	0.91061	0	0	13.0029	13.3352	12.314	14.2659	12.5199	11.901	12.3502	11.3048	10.1664	10.4263	9.62787	11.1539	9.78884	9.30493	9.65617	8.83877
WBGene00011250	R11H6.2	protein_coding	1626	0.39406	4.62736	0.00306255	0.0124436	0	0	17.6716	28.4484	22.5757	27.2524	22.6054	29.1523	22.3281	27.0836	10.8681	17.4959	13.8842	16.7604	13.9025	17.9289	13.7319	16.6566
WBGene00011251	glb-22	protein_coding	1071	1.30553	0.381825	0.00245736	0.0105608	0	1	0.540179	1.77803	0.764597	2.24842	0.850119	1.92062	0.662866	1.0386	0.504369	1.66015	0.71391	2.09937	0.793762	1.7933	0.618923	0.96975
WBGene00011252	R11H6.4	protein_coding	630	-0.392995	0.797944	0.428668	0.547519	0	0	1.27328	0.817892	1.04629	0.969148	2.47307	1.33758	2.75613	2.63645	2.02108	1.29824	1.66078	1.53833	3.92551	2.12314	4.37481	4.18485
WBGene00011253	R11H6.5	protein_coding	1345	0.35308	4.58991	0.0032805	0.0130961	0	0	21.6458	27.595	20.0003	23.841	20.2483	26.8887	22.4328	29.4004	16.0935	20.5167	14.8701	17.7257	15.0545	19.9916	16.6787	21.8591
WBGene00011261	nphp-4	protein_coding	3993	0.0690852	1.05772	0.762595	0.835443	0	0	2.08355	2.45367	1.93161	1.66693	1.93209	2.33219	1.88394	1.75764	0.5218	0.614494	0.48375	0.417464	0.483869	0.584069	0.47181	0.440179
WBGene00011262	pho-8	protein_coding	1282	1.51018	1.99421	0.00281035	0.0116527	0	1	1.31186	7.39659	1.28774	6.20254	3.20727	3.60117	2.30259	5.95199	1.02329	5.76957	1.00448	4.83818	2.50177	2.80902	1.79609	4.64274
WBGene00011263	R13H4.5	protein_coding	1200	0.670141	4.95689	0.00661331	0.022634	0	1	29.3626	40.2901	25.7951	44.1931	17.1569	39.0298	23.3399	28.6814	24.4688	33.575	21.4959	36.8276	14.2975	32.5248	19.4499	23.9012
WBGene00011265	R13H4.7	protein_coding	1257	1.0066	-0.21572	0.00465276	0.0171652	0	1	0.424427	1.1735	0.482904	1.16298	0.540985	1.0975	0.627979	0.758979	0.33765	0.933569	0.384172	0.925201	0.430378	0.87311	0.499585	0.603802
WBGene00011266	R13H4.8	protein_coding	705	-4.24597	-0.789824	0.000365305	0.0025746	-1	-1	0.501595	0.106682	1.16702	0	0.927402	0	1.25596	0.0798925	0.711482	0.151321	1.65534	0	1.31546	0	1.7815	0.113323
WBGene00011270	R31.2	protein_coding	1949	-0.351745	6.42696	0.010964	0.0333395	0	0	80.1009	79.8333	104.508	77.8419	110.902	71.6118	90.0801	72.862	41.0984	40.9612	53.6215	39.9394	56.9019	36.7429	46.2186	37.3843
WBGene00011283	ttbk-7	protein_coding	2596	0.705306	5.40453	1.56034e-05	0.000302907	0	1	33.2982	55.1899	34.4069	52.993	30.2565	54.532	30.6314	46.9368	12.8267	21.2596	13.2538	20.4133	11.655	21.0062	11.7995	18.0804
WBGene00011284	ttr-27	protein_coding	563	-0.059337	0.290837	0.882671	0.921811	0	0	1.00319	0.533408	0.764597	1.39557	1.70024	1.0632	1.22107	1.51796	1.78187	0.947438	1.35808	2.47881	3.01996	1.88846	2.16886	2.69619
WBGene00011286	ttr-29	protein_coding	520	1.13872	-0.189327	0.0752477	0.145957	0	0	0.347258	0.853452	0.281694	0.775318	1.12061	1.88633	0.244214	0.878818	0.667804	1.64125	0.541719	1.491	2.15502	3.62755	0.469642	1.69003
WBGene00011287	glb-24	protein_coding	1528	0.201137	3.15304	0.394684	0.515464	0	0	9.8004	10.4548	9.37638	11.8236	6.95552	9.26015	6.69844	6.19167	6.41387	6.84214	6.13637	7.73796	4.55204	6.06031	4.3838	4.05214
WBGene00011305	R186.1	protein_coding	1099	0.0385276	2.27466	0.85571	0.903395	0	0	6.25065	4.87179	4.14492	5.31093	3.90282	5.24742	4.50051	3.87479	5.68758	4.43293	3.77154	4.83251	3.55124	4.77472	4.0951	3.52574
WBGene00011306	R186.3	protein_coding	920	-0.432931	5.9322	0.000228568	0.00182536	0	0	64.7829	48.8957	75.8159	52.2564	68.8983	53.2973	70.7872	53.1685	70.4162	53.1475	82.4085	56.8005	74.8894	57.9319	76.9426	57.7918
WBGene00011307	mpst-7	protein_coding	1370	0.730229	4.90454	0.011296	0.0340926	0	1	26.2373	45.9797	27.4048	39.6575	14.7998	36.972	21.4559	26.4844	19.1513	33.5618	20.0035	28.9471	10.8028	26.9869	15.6613	19.3317
WBGene00011308	pnn-1	protein_coding	1360	0.502611	5.17582	0.000485969	0.00317079	0	0	33.4911	40.2545	27.4048	38.3395	29.0586	45.4776	29.4452	45.0993	24.6258	29.5989	20.1506	28.1908	21.3666	33.4394	21.6509	33.1613
WBGene00011309	R186.8	protein_coding	382	-0.0342251	4.99477	0.721478	0.802637	0	0	29.2854	29.8353	33.924	33.5713	31.068	34.194	34.4691	28.1222	76.6634	78.1028	88.8062	87.8829	81.3298	89.513	90.2331	73.6182
WBGene00011318	cdt-2	protein_coding	2278	0.794812	3.62336	0.0264089	0.0661953	0	0	11.9611	12.2684	8.69226	13.6068	5.25528	12.8613	9.90811	23.4484	5.25071	5.38559	3.81574	5.97315	2.30697	5.64588	4.34948	10.2934
WBGene00011319	T01C3.2	protein_coding	393	0.193331	3.6793	0.165292	0.265758	0	0	11.1123	11.735	12.3945	11.7848	12.0949	14.8162	11.9316	16.0184	28.2755	29.86	31.5382	29.9869	30.7758	37.7004	30.3603	40.7594
WBGene00011320	T01C3.3	protein_coding	876	-1.0767	1.10816	0.163634	0.263603	0	0	1.19611	0.533408	1.44871	0.426425	4.17331	1.44047	4.46563	2.95602	1.36542	0.608913	1.65378	0.486786	4.76405	1.64437	5.09775	3.37445
WBGene00011321	fil-1	protein_coding	1231	0.976286	0.710918	0.0296468	0.0724132	0	0	1.73629	1.88471	0.523146	1.89953	0.966044	1.71484	0.976856	2.79624	1.41047	1.53104	0.424976	1.54308	0.784764	1.39305	0.793547	2.27152
WBGene00011322	irld-14	protein_coding	794	0.458086	1.53333	0.499189	0.612868	0	0	1.85204	1.10238	1.7304	0.969148	2.70492	3.2582	3.20967	7.74957	2.33255	1.38838	2.17935	1.22059	3.4067	4.10353	4.0424	9.76017
WBGene00011323	mut-15	protein_coding	2046	0.16794	4.83663	0.0738016	0.143862	0	0	26.8546	32.0756	24.95	29.7334	30.0246	28.535	25.5378	30.2793	13.1254	15.6772	12.1945	14.5325	14.6748	13.9467	12.4818	14.7992
WBGene00011324	hrde-2	protein_coding	1154	0.491804	2.90311	0.109689	0.19499	0	0	4.59152	6.96986	6.92162	6.47391	5.56441	7.6139	7.53574	13.5817	3.97879	6.03974	5.99794	5.60997	4.82185	6.59783	6.53011	11.7693
WBGene00011325	T01C3.11	protein_coding	611	0.172524	-0.103914	0.818708	0.876095	0	0	0.192921	1.42242	0.241452	0.969148	1.97073	0.823124	0.802417	0.399463	0.315747	2.32802	0.395175	1.58617	3.22542	1.34718	1.31329	0.653785
WBGene00011326	T01D3.1	protein_coding	10216	0.324024	3.79893	0.0660119	0.132436	0	0	14.5077	16.8201	13.1189	16.2429	10.0082	16.4282	11.5478	12.0638	1.42009	1.64645	1.28415	1.58995	0.979661	1.60808	1.13037	1.18087
WBGene00011328	T01D3.3	protein_coding	3583	3.32685	4.50835	3.33595e-05	0.000494285	1	1	6.05772	55.261	2.21331	48.2248	4.98479	42.1165	3.17478	19.3739	1.69069	15.4231	0.617725	13.4593	1.39123	11.7545	0.886068	5.40718
WBGene00011329	zipt-9	protein_coding	1671	-0.210511	4.83422	0.110489	0.19592	0	0	27.8192	24.7501	34.9703	26.3608	29.02	22.9446	30.2825	31.4776	16.6483	14.8116	20.9277	15.7755	17.3668	13.7311	18.1224	18.8376
WBGene00011330	T01D3.6	protein_coding	2943	0.713717	5.44037	0.00249791	0.0107025	0	1	34.6486	59.6705	34.5678	38.7659	33.0773	48.8387	29.0615	68.1483	11.7732	20.2754	11.7458	13.1722	11.2393	16.5949	9.87477	23.1561
WBGene00011339	T01G5.1	protein_coding	1482	0.661196	4.37157	0.0195755	0.0523888	0	0	22.5332	31.5066	13.0384	27.5238	11.9017	19.4463	16.4321	22.6096	15.2046	21.2595	8.79784	18.5721	8.03081	13.1217	11.0878	15.2561
WBGene00011340	ugt-30	protein_coding	1766	-3.92255	3.99334	1.20438e-07	1.83478e-05	-1	-1	19.0992	2.16919	29.5376	2.09336	38.7577	1.57766	31.6083	1.99731	10.8149	1.22831	16.7257	1.18537	21.9466	0.893349	17.8982	1.13098
WBGene00011362	cest-1	protein_coding	2099	2.57088	2.39337	4.8169e-06	0.000144732	1	1	2.1993	10.4548	1.44871	8.56726	1.12061	7.68249	1.18618	8.74823	1.04779	4.98084	0.690191	4.08159	0.533879	3.66007	0.565118	4.16781
WBGene00011364	T02B5.3	protein_coding	2215	-1.64704	4.04727	5.10061e-06	0.000150691	-1	-1	26.2373	7.43215	27.2036	6.43514	22.76	7.33953	23.619	10.6656	11.8453	3.35537	12.2815	2.90526	10.2754	3.31356	10.6632	4.81519
WBGene00011381	npr-25	protein_coding	1294	0.0351267	1.65502	0.852632	0.901086	0	0	3.20249	3.41381	2.61573	3.25634	3.36183	3.01812	2.96545	2.75629	2.47488	2.63818	2.02143	2.51649	2.59802	2.3324	2.2917	2.13006
WBGene00011382	dop-5	protein_coding	2519	0.392401	2.82383	0.0398713	0.0901948	0	0	6.90658	8.67676	6.31799	8.33467	5.56441	8.6771	5.44248	6.11178	2.74179	3.44453	2.50813	3.30872	2.20898	3.44466	2.16057	2.42627
WBGene00011383	T02E9.5	protein_coding	950	0.353655	3.62397	0.0316361	0.0762437	0	0	12.0769	15.9311	10.4227	14.6923	10.2787	13.6159	10.257	10.7455	12.7125	16.7696	10.9712	15.4656	10.8197	14.3325	10.7968	11.3111
WBGene00011391	mrps-12	protein_coding	542	0.0614495	5.53907	0.415392	0.534859	0	0	43.986	47.2244	46.9221	48.5737	43.2401	50.4164	47.5868	43.4216	81.155	87.1298	86.5722	89.6193	79.7788	93.0191	87.7986	80.1136
WBGene00011392	sbt-1	protein_coding	849	0.221501	6.61256	0.101007	0.182701	0	0	95.7661	111.162	95.9368	117.034	81.225	111.019	88.231	81.8499	112.799	130.933	113	137.85	95.6714	130.764	103.923	96.4074
WBGene00011393	T03D8.6	protein_coding	2252	1.68015	7.44004	0.000424458	0.00288241	1	1	124.627	218.377	82.657	249.963	41.0762	292.243	81.8814	297.759	55.3406	96.9703	36.7038	110.996	18.2399	129.771	36.3594	132.22
WBGene00011397	T03E6.8	protein_coding	1893	-0.871982	3.37574	0.00114119	0.00593538	0	-1	15.3565	8.81901	13.3603	8.21837	14.2202	5.89906	10.3965	6.19167	8.11227	4.65875	7.05776	4.34145	7.51197	3.11625	5.4921	3.27082
WBGene00011404	T03F7.7	protein_coding	1338	-0.622403	4.14372	0.158443	0.257497	0	0	10.2248	22.1542	18.9137	12.7152	36.2846	11.4894	19.9558	9.0678	7.64187	16.5577	14.1358	9.50315	27.1185	8.58703	14.9146	6.77713
WBGene00011428	nlp-80	protein_coding	554	-0.202044	3.17526	0.238383	0.351841	0	0	8.91296	9.38797	10.8653	9.26505	8.65575	8.43703	9.90811	6.23162	16.0884	16.9458	19.6125	16.7239	15.6241	15.2293	17.8847	11.2484
WBGene00011430	T04C12.8	protein_coding	497	-0.547038	1.90696	0.0541996	0.114159	0	0	4.12851	3.16489	5.79484	3.64399	4.48244	2.74375	3.07012	2.39678	8.30687	6.36798	11.6596	7.33198	9.019	5.52062	6.1773	4.82248
WBGene00011436	T04F3.1	protein_coding	10632	0.44322	6.90911	0.00529651	0.0190422	0	0	103.097	150.528	84.6691	141.767	123.19	135.095	96.2552	126.27	9.69687	14.158	7.96361	13.334	11.5867	12.7065	9.05335	11.8764
WBGene00011437	T04F3.2	protein_coding	789	0.957626	3.36101	0.00111361	0.00582794	0	1	8.75862	15.9311	5.87533	13.917	6.14404	14.6105	6.94265	9.38737	11.1009	20.1915	7.44655	17.6387	7.78712	18.5177	8.79931	11.8978
WBGene00011438	T04F3.3	protein_coding	1129	-0.0103204	1.9185	0.985887	0.991633	0	0	3.08674	1.24462	2.65597	1.62817	4.55973	3.80695	4.57029	8.10909	2.73405	1.10241	2.3525	1.44213	4.03873	3.37197	4.04809	7.18254
WBGene00011439	T04F3.4	protein_coding	610	-1.09402	4.73104	1.36467e-05	0.000275503	-1	-1	31.3304	19.8783	36.2983	16.9407	40.8057	16.5311	35.8646	14.2209	51.3613	32.5874	59.5053	27.7716	66.8946	27.1001	58.7944	23.3129
WBGene00011449	T04H1.2	protein_coding	2246	-0.343726	5.85238	0.00361015	0.0140591	0	0	59.0725	50.1403	72.4758	52.5666	68.5118	50.3135	58.1229	50.4122	26.3012	22.3243	32.2688	23.4045	30.5039	22.4014	25.8784	22.4453
WBGene00011451	T04H1.5	protein_coding	934	0.403547	2.94142	0.0565193	0.117592	0	0	7.98694	7.36102	6.35823	7.90824	4.86886	9.87749	6.97754	9.50721	8.55132	7.88118	6.80753	8.46707	5.21291	10.5755	7.4706	10.179
WBGene00011452	ugt-55	protein_coding	1564	1.51805	1.07428	0.000567143	0.00355821	1	1	0.964606	3.98278	1.08653	3.48893	1.19789	2.64086	0.941968	1.91742	0.616756	2.54653	0.694714	2.23077	0.765917	1.68853	0.602281	1.22597
WBGene00011453	ugt-56	protein_coding	1686	0.494536	-0.353647	0.186001	0.291764	0	0	0.385842	0.960134	0.684113	0.465191	0.502343	0.960312	0.76753	0.918764	0.228851	0.569474	0.405761	0.275914	0.29795	0.56958	0.455237	0.544937
WBGene00011487	T05E12.6	protein_coding	2083	-0.762662	9.87392	0.000217283	0.00176355	0	-1	1032.94	807.081	1171.97	747.872	1370.08	628.284	1147.46	600.192	495.89	387.461	562.634	359.036	657.745	301.625	550.867	288.138
WBGene00011513	fbxa-197	protein_coding	1244	0.625488	1.36742	0.162557	0.262555	0	0	1.65912	1.74246	1.40847	1.66693	2.39579	3.84125	2.40725	4.91339	1.3337	1.4007	1.13221	1.33998	1.92588	3.08782	1.93509	3.94967
WBGene00011515	oac-42	protein_coding	2014	1.13092	2.64323	0.0415317	0.0930755	0	0	7.331	3.94722	3.17912	8.02454	1.89345	9.87749	3.07012	12.0638	3.64002	1.95989	1.57851	3.98438	0.940142	4.90442	1.52439	5.98995
WBGene00011517	cgt-1	protein_coding	1562	-1.07267	2.62906	0.000353032	0.00250557	-1	-1	8.68145	4.55174	9.93977	3.06251	7.07144	3.70406	7.46597	4.43403	5.55791	2.91405	6.36349	1.96063	4.52717	2.37136	4.77975	2.83869
WBGene00011520	nhr-213	protein_coding	1288	-0.703776	1.55569	0.0148409	0.0422167	0	-1	3.16391	2.45367	3.09863	2.55855	4.59837	1.74914	3.34922	1.95737	2.45645	1.90503	2.40577	1.98645	3.57016	1.35803	2.60033	1.51969
WBGene00011533	T06E4.5	protein_coding	873	0.141016	0.0330579	0.800355	0.863178	0	0	0.771685	0.462287	0.60363	0.465191	1.46839	1.02891	0.76753	2.03726	0.883946	0.529538	0.691443	0.532865	1.682	1.17859	0.879186	2.33363
WBGene00011535	T06E4.8	protein_coding	719	-5.03659	2.8927	0.00240546	0.0103882	0	-1	5.17029	1.3513	8.77275	0	31.2612	0	11.9316	0.359516	7.19094	1.87941	12.2013	0	43.4787	0	16.5947	0.500023
WBGene00011536	T06E4.9	protein_coding	778	-5.043	2.70907	0.00212998	0.00946122	-1	-1	4.59152	1.13794	7.40452	0	26.6628	0	11.5827	0.359516	5.9017	1.46264	9.51738	0	34.271	0	14.8878	0.462103
WBGene00011537	T06E4.10	protein_coding	660	-2.02738	0.186752	0.154063	0.25197	0	0	0.192921	1.45798	2.25355	0	3.16862	0	1.25596	0.199731	0.292305	2.20906	3.41447	0	4.80095	0	1.90297	0.302623
WBGene00011538	T06E6.1	protein_coding	1400	0.252846	4.84019	0.0830326	0.157096	0	0	24.0766	33.1424	25.3524	24.2675	26.2764	30.1126	28.573	36.7506	17.1975	23.6731	18.1089	17.3339	18.7689	21.509	20.4093	26.2504
WBGene00011540	T06E6.10	protein_coding	835	0.355077	3.79314	0.112411	0.198624	0	0	13.6588	16.6423	14.2859	18.9565	8.34662	14.1989	12.106	12.1037	16.3579	19.9309	17.1089	22.7024	9.99595	17.0047	14.4982	14.4955
WBGene00011543	acl-2	protein_coding	1070	-0.236187	5.47076	0.141977	0.237169	0	0	59.6512	43.2416	49.1757	44.2319	37.9076	40.9847	44.8307	34.154	55.7488	40.4127	45.9586	41.3382	35.4276	38.3035	41.8979	31.9197
WBGene00011571	ttr-46	protein_coding	669	-1.08798	8.65786	4.64823e-05	0.000607965	-1	-1	464.863	285.658	576.265	279.812	600.029	275.232	555.936	192.821	694.862	426.992	861.383	418.255	896.905	411.408	830.995	288.222
WBGene00011572	mam-5	protein_coding	2662	0.0763206	-0.00441515	0.864646	0.909166	0	0	0.848853	0.391166	0.925565	1.04668	0.772835	0.65164	1.04663	1.71769	0.318878	0.146944	0.347695	0.393193	0.290321	0.244793	0.393175	0.645263
WBGene00011573	anmt-3	protein_coding	1136	0.388896	4.92772	0.0798847	0.152424	0	0	24.4624	25.6391	29.8193	45.4336	29.4837	37.7951	21.4211	28.8412	21.5338	22.5697	26.2494	39.9944	25.9539	33.2704	18.8566	25.3884
WBGene00011575	madf-4	protein_coding	1135	0.0153292	1.95686	0.960083	0.974194	0	0	2.97099	5.36964	4.34613	4.18672	3.70961	3.70406	4.11675	2.03726	2.61761	4.73096	3.82919	3.68874	3.26838	3.26349	3.62709	1.79494
WBGene00011576	rmh-2	protein_coding	2023	0.745603	2.19753	0.0536691	0.11321	0	0	3.85842	3.73385	2.85718	4.30302	3.20727	4.49289	3.55855	10.1064	1.90728	1.8457	1.41235	2.12705	1.5854	2.2209	1.75904	4.99575
WBGene00011587	anp-1	protein_coding	3337	-0.335491	3.57877	0.605741	0.70689	0	0	5.51755	7.57439	4.78879	6.12501	28.4017	7.95687	14.2691	20.3726	1.65344	2.26982	1.43506	1.83548	8.51115	2.38444	4.27602	6.10506
WBGene00011589	T07F10.3	protein_coding	1388	0.257344	4.16153	0.034736	0.0816448	0	0	17.3243	17.1402	16.298	18.3363	14.5679	20.8182	16.7461	21.3313	12.4815	12.3488	11.7421	13.2106	10.4956	14.9987	12.0649	15.3684
WBGene00011590	bus-19	protein_coding	1926	-0.0282633	6.1686	0.875701	0.916839	0	0	87.9721	57.3235	83.0997	65.0104	56.9193	80.6319	62.2746	81.6501	45.676	29.763	43.1462	33.7541	29.5531	41.865	32.3336	42.3936
WBGene00011591	T07F10.5	protein_coding	453	0.913625	0.472427	0.061772	0.126347	0	0	0.771685	1.20906	0.523146	0.969148	1.00469	1.85203	1.32573	2.83618	1.7035	2.669	1.15485	2.1394	2.21785	4.08837	2.92656	6.26089
WBGene00011592	T07F10.6	protein_coding	725	-1.15589	1.42178	0.00155505	0.00747776	-1	-1	3.16391	1.84915	4.38637	1.5894	2.93677	1.88633	3.90742	1.1185	4.36401	2.55055	6.05017	2.19228	4.05072	2.60183	5.38955	1.54275
WBGene00011622	T08G5.1	protein_coding	1160	-0.819777	-0.318132	0.157787	0.256785	0	0	1.27328	0.213363	0.321936	0.426425	0.966044	0.54875	1.15129	0.918764	1.09765	0.183934	0.277531	0.367608	0.832797	0.47306	0.992495	0.792038
WBGene00011624	T08G5.3	protein_coding	736	-0.46479	1.86995	0.341085	0.462227	0	0	5.90339	2.27587	4.99	1.43434	1.8548	3.2582	3.87254	5.07317	8.02091	3.09222	6.7799	1.94883	2.52011	4.4269	5.2616	6.8929
WBGene00011625	vps-39	protein_coding	3074	-0.123031	5.30576	0.17396	0.276553	0	0	41.7867	36.5562	41.6102	39.5412	42.3127	33.4394	38.9347	41.6639	13.5936	11.8921	13.5362	12.8631	13.7647	10.8781	12.6658	13.5537
WBGene00011647	noca-1	protein_coding	5844	0.420369	6.26264	0.000829054	0.00469355	0	0	60.23	84.4562	64.6688	84.4709	73.2261	85.8107	64.298	96.4702	10.3063	14.4518	11.0659	14.4543	12.5301	14.6836	11.0024	16.5076
WBGene00011648	cni-1	protein_coding	603	-0.125596	5.92803	0.108273	0.193079	0	0	62.3521	58.4259	68.5321	58.1101	57.7694	56.727	65.1702	59.4001	103.403	96.8921	113.652	96.3683	95.8034	94.0746	108.077	98.5076
WBGene00011665	T09F5.1	protein_coding	1153	0.433278	4.46903	0.259425	0.375435	0	0	29.787	17.638	19.3966	29.2295	7.72835	28.2606	18.2114	26.3246	25.8344	15.2975	16.8227	25.3508	6.70282	24.5105	15.7948	22.8314
WBGene00011668	clec-47	protein_coding	606	-1.39877	8.38447	0.000267596	0.00203603	-1	-1	490.174	232.317	548.981	235.309	438.236	154.85	460.518	112.449	808.868	383.361	905.909	388.299	723.162	255.529	759.93	185.559
WBGene00011669	T09F5.10	protein_coding	1093	0.491865	0.650819	0.53533	0.645699	0	0	0.926022	0.640089	0.60363	0.348893	1.58431	1.47476	1.84905	4.55387	0.847229	0.585626	0.552269	0.319207	1.44951	1.34928	1.69172	4.1664
WBGene00011670	fbxa-84	protein_coding	1338	-0.268204	2.84678	0.236403	0.349664	0	0	7.02233	7.25434	7.52525	8.37344	9.35131	5.69328	7.22175	4.51393	5.24838	5.42178	5.62425	6.25817	6.98902	4.25507	5.39743	3.37364
WBGene00011687	cwc-15	protein_coding	788	-0.0850662	5.48113	0.351796	0.473163	0	0	41.208	44.7351	48.733	38.9597	44.2448	43.557	49.4359	45.8583	52.2944	56.7705	61.8439	49.4413	56.1482	55.2754	62.7359	58.1958
WBGene00011688	T10C6.6	protein_coding	1684	-0.541417	5.86165	0.00139233	0.00689441	0	0	71.9982	45.3041	81.9326	48.8063	55.7601	45.169	65.6935	49.9328	42.7543	26.9027	48.6536	28.9823	33.1117	26.8224	39.0104	29.6513
WBGene00011689	T10C6.7	protein_coding	2201	0.290975	0.530366	0.441991	0.559786	0	0	0.964606	1.60022	0.643871	1.9383	1.70024	1.40617	1.60483	1.07855	0.438258	0.727044	0.292536	0.880643	0.772484	0.638878	0.729139	0.490027
WBGene00011692	T10G3.1	protein_coding	1353	0.428695	1.55413	0.106988	0.191149	0	0	2.04496	3.20045	2.33403	4.14795	2.47307	3.46398	2.89568	2.31688	1.51143	2.36544	1.72508	3.06574	1.82784	2.56022	2.14019	1.7124
WBGene00011694	T10G3.3	protein_coding	998	0.41582	4.83505	0.1102	0.195603	0	0	16.5912	40.3967	22.294	33.6488	33.8115	32.6163	24.8749	23.4884	16.6245	40.4777	22.3387	33.7162	33.8793	32.6817	24.9248	23.5355
WBGene00011696	eea-1	protein_coding	3920	0.685373	5.07602	0.00161485	0.00766634	0	1	34.0313	37.6586	24.6281	41.4795	21.0211	40.7447	23.5492	46.1379	8.68145	9.60678	6.28267	10.5815	5.36253	10.394	6.00745	11.7699
WBGene00011698	cyp-34A1	protein_coding	1515	5.33281	1.33576	0.000121546	0.00116777	1	1	0	7.00542	0.040242	4.92327	0.309134	4.90445	0.104663	2.23699	0	4.62404	0.0265624	3.24968	0.204049	3.23726	0.0690846	1.47656
WBGene00011699	cyp-34A2	protein_coding	1631	0.486199	-0.112924	0.120848	0.209434	0	0	0.617348	0.960134	0.442662	1.00791	0.88876	0.960312	0.872193	1.0386	0.378509	0.588678	0.271405	0.617973	0.544918	0.588787	0.534759	0.636789
WBGene00011705	clp-9	protein_coding	2543	0.335952	2.39526	0.124158	0.213917	0	0	5.74905	5.65412	5.19121	5.38846	4.01874	5.79617	3.38411	6.31151	2.26074	2.22341	2.04137	2.11894	1.58032	2.27926	1.33075	2.48191
WBGene00011709	T11F9.1	protein_coding	1287	-0.310444	-0.476362	0.253329	0.368763	0	0	0.848853	0.604529	0.804839	0.542723	0.540985	0.514453	0.662866	0.63914	0.65956	0.469719	0.625361	0.421696	0.420345	0.39973	0.515048	0.496612
WBGene00011712	T11F9.10	protein_coding	978	-2.1187	-0.80251	0.00333551	0.0132554	0	-1	0.848853	0.248924	1.28774	0.0387659	0.65691	0.171484	0.488428	0.279624	0.867948	0.254523	1.31671	0.0396379	0.671687	0.175342	0.499415	0.285914
WBGene00011713	T11F9.12	protein_coding	2480	0.599463	3.17761	0.0508069	0.10858	0	0	5.17029	12.9796	5.59363	8.37344	10.5106	8.95148	7.25664	12.9426	2.08479	5.2337	2.2555	3.37639	4.23813	3.60947	2.92607	5.21878
WBGene00011752	fbxa-2	protein_coding	2074	-0.847188	0.473142	0.0238695	0.0613068	0	0	1.81346	1.28018	1.69016	0.65902	1.54567	1.20039	1.7095	0.599194	0.874378	0.617251	0.814929	0.317753	0.745261	0.57878	0.824251	0.288907
WBGene00011753	T13F3.6	protein_coding	639	0.161226	4.94837	0.761746	0.8349	0	0	17.633	53.0918	11.3885	36.1298	53.4416	24.3851	33.8411	16.4579	27.5947	83.0858	17.8223	56.5412	83.6331	38.1613	52.9594	25.7556
WBGene00011793	T16A9.3	protein_coding	1311	0.0796403	2.55138	0.744268	0.821297	0	0	4.28285	5.72524	5.59363	3.91536	6.83959	6.5164	5.79136	7.62973	3.26686	4.36708	4.26669	2.98654	5.21708	4.97056	4.41751	5.81978
WBGene00011794	nep-21	protein_coding	3241	0.173217	4.53218	0.224753	0.336689	0	0	25.4656	26.3859	22.777	24.4613	20.9438	26.3057	17.5485	20.6123	7.85733	8.14128	7.02775	7.54745	6.46215	8.11653	5.41454	6.35985
WBGene00011795	T16A9.5	protein_coding	1169	0.375148	3.59215	0.643336	0.739901	0	0	4.51436	4.44506	5.03025	3.60523	16.1136	10.5977	16.0483	35.5522	3.86172	3.80245	4.30303	3.08403	13.7841	9.06564	13.7283	30.4125
WBGene00011796	T16G1.2	protein_coding	1422	-0.257428	5.37322	0.111202	0.196864	0	0	49.1177	36.2717	55.1315	40.5879	35.9755	41.0533	40.0162	32.8358	34.5413	25.5075	38.7704	28.5428	25.2992	28.8701	28.1408	23.0913
WBGene00011798	T16G1.4	protein_coding	1402	-0.124756	2.29214	0.668181	0.760443	0	0	7.36959	3.59161	4.46686	3.95412	3.86418	4.25281	4.43074	6.67102	5.25648	2.56178	3.18606	2.82034	2.75619	3.03339	3.1603	4.75822
WBGene00011799	T16G1.5	protein_coding	1518	-1.6881	0.51155	0.0234184	0.0603343	0	0	1.04177	0.355605	0.885323	0.310127	4.09603	0.926015	2.23281	0.95871	0.686281	0.234259	0.583217	0.2043	2.6983	0.610023	1.47089	0.631561
WBGene00011800	T16G1.6	protein_coding	1444	-3.16654	3.59688	0.000110029	0.00109349	-1	-1	24.2309	1.49354	21.5697	0.891616	15.3408	2.74375	25.4331	4.51393	16.7804	1.03431	14.9375	0.617462	10.6238	1.9001	17.613	3.12599
WBGene00011801	T16G1.7	protein_coding	1499	-2.68432	6.39625	0.000805286	0.00459982	-1	-1	169.616	7.96555	173.644	11.3584	103.328	25.997	135.992	45.3789	113.153	5.31391	115.84	7.57732	68.9313	17.3429	90.722	30.2728
WBGene00011802	T16G1.9	protein_coding	3120	-0.350341	7.05035	0.00403984	0.0153617	0	0	152.639	112.798	142.054	120.097	169.444	117.638	129.782	115.325	48.9228	36.1532	45.5302	38.4926	54.309	37.7046	41.5969	36.9631
WBGene00011830	cyp-29A2	protein_coding	1724	-1.34201	5.81485	3.93374e-06	0.000128037	-1	-1	91.5604	29.1596	83.985	31.8268	61.0153	32.4448	85.9633	33.7945	53.1093	16.9139	48.7152	18.461	35.3917	18.8195	49.8627	19.6024
WBGene00011831	T19B10.2	protein_coding	1231	-0.457314	9.55001	0.0550238	0.115517	0	0	1055.51	531.274	1066.41	600.755	563.204	679.935	784.311	714.958	857.441	431.579	866.297	488.022	457.517	552.344	637.133	580.794
WBGene00011832	bgal-1	protein_coding	2173	0.949786	5.24308	1.17709e-05	0.000251772	0	1	29.2083	52.4873	24.7891	52.6053	22.4122	50.7936	26.724	43.3417	13.4414	24.1543	11.4078	24.2086	10.314	23.3749	12.2982	19.9456
WBGene00011833	T19B10.5	protein_coding	2017	1.74116	4.68457	8.12408e-05	0.000879087	1	1	17.4401	44.5218	12.2336	42.3711	7.99884	40.3331	9.55923	30.6388	8.64654	22.0733	6.06522	21.007	3.96571	19.9966	4.73933	15.1903
WBGene00011834	dvc-1	protein_coding	1366	0.369552	2.96234	0.238156	0.351595	0	0	5.6333	6.61425	5.35218	6.00872	8.30798	8.29984	7.64041	13.9013	4.12394	4.84206	3.91814	4.39877	6.08198	6.07602	5.59327	10.1766
WBGene00011835	T19B10.8	protein_coding	2534	0.189435	4.93145	0.212706	0.323435	0	0	31.6005	28.6618	24.95	30.8189	31.6476	29.4953	25.5727	40.7851	12.4706	11.3109	9.8461	12.1622	12.4892	11.6398	10.0918	16.0952
WBGene00011836	mam-4	protein_coding	2124	0.854481	4.52783	0.00306584	0.0124519	0	1	22.0702	25.6036	17.7065	32.5246	10.5492	31.5874	15.1762	28.7214	10.3909	12.0544	8.33638	15.3129	4.96667	14.8717	7.14508	13.5223
WBGene00011838	T19C4.1	protein_coding	1342	1.61737	3.26575	0.000351504	0.00250032	1	1	6.79083	12.3395	4.34613	12.5989	2.589	14.9877	5.02383	17.6562	5.06023	9.19486	3.23855	9.38817	1.92921	11.1682	3.74354	13.1567
WBGene00011839	T19C4.5	protein_coding	1648	2.20513	2.96419	2.31477e-05	0.000388596	1	1	2.50798	13.6552	2.85718	15.6227	3.09134	14.7133	2.5468	6.79086	1.52183	8.28594	1.73373	9.47977	1.87581	8.928	1.54539	4.12067
WBGene00011844	T19C9.8	protein_coding	1118	-1.52908	1.48302	0.0056049	0.0198948	0	-1	4.20568	2.45367	5.7546	1.4731	2.78221	0.788828	3.45388	0.878818	3.76179	2.1947	5.14723	1.31762	2.48856	0.70557	3.08934	0.786062
WBGene00011850	T20B3.1	protein_coding	1977	0.0229406	6.2435	0.905306	0.937386	0	0	90.4414	69.2719	90.9066	86.7581	51.2776	81.1464	67.7519	67.9885	45.7468	35.0389	45.9821	43.8837	25.9371	41.0452	34.2701	34.3897
WBGene00011854	T20B3.14	protein_coding	262	0.126867	2.50449	0.569406	0.67652	0	0	5.24746	5.583	7.32404	6.90033	4.17331	6.10484	4.67495	4.79355	20.0285	21.3092	27.9543	26.3371	15.9287	23.3009	17.8433	18.296
WBGene00011890	mics-1	protein_coding	1333	0.756471	4.50476	2.15346e-05	0.000373881	0	1	17.0156	26.9904	15.4529	25.8181	18.0843	30.1812	16.7461	30.7187	12.7649	20.2479	11.5926	19.3684	13.5666	22.6416	12.5627	23.0448
WBGene00011891	del-6	protein_coding	1992	2.57389	6.42954	0.000406902	0.00279945	1	1	22.3017	199.352	9.0142	163.708	41.5785	144.493	26.1309	82.3292	11.1956	100.076	4.5252	82.1829	20.8728	72.5365	13.1179	41.3299
WBGene00011892	erh-1	protein_coding	598	0.216068	4.18597	0.13042	0.222151	0	0	16.1668	15.1843	16.2578	18.6852	16.616	21.5727	18.0369	22.4897	27.0348	25.3919	27.1869	31.2461	27.7859	36.0748	30.1621	37.6083
WBGene00011893	T21C9.6	protein_coding	3843	-0.522837	5.49085	0.000337343	0.00242641	0	0	59.0339	41.7836	51.9121	36.6725	50.3116	34.3311	50.5174	34.5935	15.3614	10.8727	13.5082	9.54269	13.0917	8.93342	13.1453	9.00168
WBGene00011894	ttr-23	protein_coding	585	0.337537	1.1194	0.131465	0.22359	0	0	1.77487	2.24031	1.97186	2.75238	1.81616	2.02351	1.84905	2.35683	3.03397	3.82959	3.37069	4.70492	3.10455	3.459	3.16077	4.02877
WBGene00011895	T21C9.9	protein_coding	1544	-2.19652	5.42929	3.97962e-06	0.000128291	-1	-1	65.8247	15.3621	87.5665	9.92407	65.3819	17.6286	63.7747	18.6948	42.6326	9.94957	56.7141	6.42751	42.3458	11.4175	41.3049	12.1081
WBGene00011896	T21C9.11	protein_coding	831	-0.105814	-0.722297	0.756934	0.831107	0	0	0.463011	0.497847	0.482904	0.348893	0.695552	0.788828	0.558203	0.399463	0.557173	0.599094	0.581111	0.419847	0.837006	0.949251	0.671725	0.480701
WBGene00011897	scpl-4	protein_coding	1739	0.448339	5.92061	0.000351586	0.00250032	0	0	50.2753	76.8463	51.1073	69.6623	53.5188	62.043	49.7848	70.7448	28.9104	44.1899	29.3889	40.0588	30.7756	35.6774	28.6284	40.6813
WBGene00011898	T21C9.13	protein_coding	1259	-0.476862	0.332347	0.540151	0.65024	0	0	0.7331	0.853452	0.764597	0.0775318	2.1253	0.994609	1.88394	2.03726	0.582288	0.677881	0.607305	0.0615821	1.68808	0.789999	1.49637	1.61816
WBGene00011930	T22G5.3	protein_coding	1056	0.569548	2.73088	0.0038875	0.0148973	0	0	4.78445	9.06793	5.11073	7.90824	5.3712	7.71679	5.86113	6.67102	4.53072	8.58705	4.83971	7.48887	5.08637	7.30757	5.55032	6.31726
WBGene00011931	srsx-19	protein_coding	1035	-0.0703867	-0.745478	0.858745	0.905383	0	0	0.27009	0.604529	0.523146	0.426425	0.425059	0.480156	0.90708	0.519301	0.260956	0.584086	0.505455	0.412005	0.410685	0.463919	0.876406	0.50174
WBGene00011932	sptl-3	protein_coding	1972	-0.295702	6.89917	0.158274	0.257384	0	0	112.936	113.154	97.5868	103.699	190.62	105.977	124.724	105.578	57.2698	57.3801	49.4862	52.5856	96.6632	53.741	63.2472	53.5385
WBGene00011948	rocf-1	protein_coding	3885	1.38944	1.09468	0.00632643	0.021837	0	1	1.58195	2.09807	0.764597	3.95412	0.618268	3.36109	1.56995	2.51661	0.407195	0.540044	0.196808	1.01779	0.159142	0.865146	0.404105	0.647777
WBGene00012019	dkf-2	protein_coding	4705	-0.0778985	5.09976	0.468908	0.585804	0	0	39.0087	36.5918	32.435	33.9202	37.4825	33.6452	31.6431	29.001	8.2909	7.77721	6.89374	7.20939	7.96653	7.15095	6.72543	6.16386
WBGene00012020	gyg-2	protein_coding	1070	-0.490674	1.48847	0.440059	0.558139	0	0	2.1993	0.960134	2.81694	0.930382	3.28455	1.54336	4.46563	5.67237	2.05542	0.897321	2.63265	0.869516	3.06967	1.44239	4.17348	5.30128
WBGene00012027	fbxa-127	protein_coding	885	0.544016	-0.562124	0.267876	0.384949	0	0	0.810269	0.889013	0.281694	0.65902	0.65691	0.823124	0.209326	0.479355	0.915558	1.00453	0.318298	0.744656	0.742271	0.930084	0.236527	0.541644
WBGene00012046	T26E4.4	protein_coding	1278	0.493738	0.282718	0.211514	0.322073	0	0	1.58195	1.42242	0.643871	1.51187	0.579626	1.44047	0.976856	0.95871	1.23784	1.113	0.503812	1.183	0.453542	1.12713	0.764363	0.750164
WBGene00012070	T26H5.8	protein_coding	1341	-0.954141	1.54259	0.00776356	0.0254919	0	-1	3.74267	2.84484	4.26565	1.66693	4.05738	1.85203	2.93057	1.35817	2.79096	2.12143	3.18095	1.24305	3.02564	1.38108	2.18536	1.01281
WBGene00012100	sipa-1	protein_coding	3517	0.873372	5.09219	0.000111071	0.00109845	0	1	26.3144	50.2826	23.5416	45.3561	26.2764	44.6888	20.0255	35.7918	7.48207	14.297	6.69365	12.8962	7.47125	12.7065	5.69393	10.1768
WBGene00012101	zip-10	protein_coding	645	-0.0204548	2.62711	0.907469	0.938642	0	0	5.78764	7.36102	6.39847	5.1171	6.60774	6.75648	5.79136	4.99328	8.97308	11.4124	9.92011	7.93349	10.2446	10.4752	8.97885	7.74152
WBGene00012117	T28B11.1	protein_coding	2877	0.407899	6.10275	0.00132957	0.00665347	0	0	58.4165	73.7525	65.3932	84.4321	57.8081	83.1013	54.4248	71.8633	20.3047	25.6352	22.7296	29.3473	20.0932	28.8847	18.9172	24.9786
WBGene00012142	T28H10.1	protein_coding	906	0.339474	1.76271	0.0738572	0.143931	0	0	3.08674	3.69829	2.89742	3.56646	2.589	3.80695	3.13989	3.75495	3.407	4.082	3.19804	3.93649	2.85761	4.20193	3.46567	4.14453
WBGene00012143	T28H10.2	protein_coding	956	0.795635	3.5855	0.0918503	0.169651	0	0	3.70409	21.1229	6.88138	17.2896	15.1089	12.6212	9.17547	9.50721	3.87457	22.0951	7.19809	18.0853	15.8043	13.2021	9.59777	9.94478
WBGene00012144	T28H10.3	protein_coding	1565	-1.98939	7.50988	2.16035e-08	6.50267e-06	-1	-1	260.521	82.6426	328.133	67.9179	290.393	70.3428	285.277	72.3027	166.467	52.8068	209.67	43.398	185.555	44.9475	182.285	46.1998
WBGene00012152	cnc-10	protein_coding	372	0.599564	4.52401	0.0133818	0.0389929	0	1	19.9866	33.498	20.7649	29.8497	15.7272	29.0494	16.467	18.0957	53.7275	90.0484	55.8195	80.2413	42.2774	78.0899	44.2661	48.6442
WBGene00012184	mnr-1	protein_coding	1854	0.373045	5.81825	0.000955575	0.00519927	0	0	50.6611	69.343	46.6807	63.6536	50.5821	64.1694	48.4939	57.203	27.3253	37.4018	25.1784	34.3331	27.2827	34.6113	26.1564	30.8538
WBGene00012185	W01F3.2	protein_coding	1090	-0.551726	3.17925	0.124321	0.214012	0	0	5.51755	8.71232	8.45081	7.71441	16.5773	7.23664	12.1758	5.47264	5.06197	7.99296	7.75304	7.07744	15.2085	6.63912	11.1705	5.02077
WBGene00012186	mlt-11	protein_coding	9768	2.62515	9.40453	0.000124778	0.00118833	1	1	349.496	999.926	166.562	1321.49	85.9006	1238.67	154.169	1104.87	35.7797	102.368	17.0518	135.288	8.79409	126.808	15.783	113.112
WBGene00012243	W04D2.4	protein_coding	1981	0.32515	4.17411	0.0272399	0.0677621	0	0	15.8967	17.8514	15.0103	17.057	16.4227	20.7496	16.5019	24.3273	8.02459	9.01129	7.57711	8.6103	8.29013	10.4743	8.33008	12.2803
WBGene00012244	mrps-11	protein_coding	763	0.268491	5.64099	0.00351699	0.0138023	0	0	41.7867	56.9324	46.9624	54.5436	45.52	54.9436	46.5402	51.3709	54.7664	74.6165	61.5496	71.4857	59.6592	72.0099	60.9963	67.3275
WBGene00012245	rbm-25	protein_coding	2459	0.149173	5.91735	0.120355	0.208759	0	0	63.5482	64.8268	56.9021	60.281	57.383	59.7451	51.1454	69.0671	25.8431	26.3631	23.1404	24.5144	23.3359	24.2965	20.7993	28.0875
WBGene00012249	W04E12.4	protein_coding	747	0.370431	1.49581	0.535048	0.645525	0	0	2.27647	1.38686	1.40847	1.20174	2.39579	2.98383	3.48877	6.83081	3.04748	1.85657	1.8855	1.60876	3.20721	3.99441	4.67038	9.14432
WBGene00012250	W04E12.5	protein_coding	798	0.793519	-0.221448	0.273988	0.391704	0	0	0.385842	0.426726	0.40242	0.271361	0.65691	0.823124	0.837305	2.47667	0.483512	0.534744	0.504285	0.340052	0.823195	1.03148	1.04925	3.10359
WBGene00012251	clec-49	protein_coding	1017	-0.959382	5.9624	0.000822004	0.00466627	0	-1	80.5253	46.4065	103.905	53.4582	78.4814	36.6976	66.1471	32.6361	79.1793	45.6307	102.168	52.5646	77.1695	36.0842	65.0414	32.0905
WBGene00012252	W04E12.7	protein_coding	841	1.3862	4.20701	1.46587e-05	0.00028933	1	1	11.9611	29.6219	10.3019	29.1132	8.50119	27.7462	9.943	19.9332	14.2225	35.2222	12.2496	34.6174	10.1084	32.9919	11.8228	23.7018
WBGene00012253	clec-50	protein_coding	1049	-0.662079	8.78678	0.0142506	0.0408413	0	-1	562.867	417.16	692.967	417.392	465.324	288.951	443.527	244.471	536.575	397.674	660.597	397.896	443.588	275.454	422.81	233.052
WBGene00012276	his-74	protein_coding	580	1.11505	3.95755	0.0750735	0.145639	0	0	5.94197	11.0949	7.56549	8.79986	9.81501	18.4517	15.6995	46.3377	10.2448	19.1291	13.0439	15.1722	16.9224	31.8133	27.068	79.8925
WBGene00012277	ccch-3	protein_coding	765	0.419747	2.98891	0.0150144	0.0425733	0	0	6.48215	7.64551	6.5192	8.45097	6.64638	9.12296	7.25664	10.7855	8.4734	9.99413	8.52183	11.047	8.68808	11.9254	9.48581	14.0987
WBGene00012278	W05B10.3	protein_coding	300	-3.38553	-1.27055	0.000301419	0.00223921	-1	-1	0.848853	0.071121	0.523146	0	0.540985	0.0342969	0.593091	0.119839	2.82951	0.23707	1.74382	0	1.80328	0.114323	1.97697	0.399463
WBGene00012279	W05B10.4	protein_coding	859	-0.502255	1.9665	0.0954449	0.174536	0	0	4.47577	4.2317	4.30589	3.60523	4.9075	3.08672	4.29119	1.75764	5.21044	4.92631	5.01268	4.19701	5.71304	3.59338	4.99556	2.04614
WBGene00012280	W05E10.1	protein_coding	1639	0.0792496	3.10484	0.778811	0.847726	0	0	5.71047	7.89443	6.5192	8.48973	10.4333	6.37921	10.5012	12.3034	3.48412	4.81662	3.97755	5.17982	6.36563	3.89214	6.40708	7.50668
WBGene00012282	W05E10.5	protein_coding	768	0.501549	1.45525	0.0630215	0.128103	0	0	2.1993	3.80497	2.33403	3.5277	2.16394	3.08672	2.12815	2.07721	2.86367	4.95439	3.03911	4.59336	2.81763	4.01916	2.77103	2.70469
WBGene00012291	W06A7.2	protein_coding	709	0.490934	5.07923	0.0108195	0.0329852	0	0	27.6263	41.4991	28.2096	41.2857	32.1886	45.8892	24.1772	28.961	38.9652	58.5319	39.7879	58.2309	45.4	64.7238	34.1004	40.8477
WBGene00012293	W06A7.4	protein_coding	1277	-0.08888	1.30214	0.847923	0.898324	0	0	1.11894	3.02264	1.28774	1.74447	4.01874	2.05781	3.419	2.43672	0.876228	2.36699	1.00841	1.36607	3.14702	1.61144	2.67737	1.90816
WBGene00012294	nspa-8	protein_coding	233	1.41164	2.80309	0.0415287	0.0930755	0	0	2.16072	3.84053	2.57549	4.49684	4.71429	10.632	5.61692	21.2115	9.27346	16.483	11.0536	19.2998	20.233	45.631	24.107	91.0363
WBGene00012304	cutl-4	protein_coding	1501	-2.30403	0.185331	0.000476539	0.00312958	-1	-1	2.23789	0.391166	2.21331	0.155064	1.08197	0.54875	1.56995	0.31957	1.49093	0.260603	1.47456	0.103307	0.720832	0.365589	1.04593	0.212905
WBGene00012308	oac-53	protein_coding	2115	0.25818	-0.927657	0.610547	0.711149	0	0	0.192921	0.604529	0.40242	0.232595	0.734193	0.411562	0.313989	0.719033	0.0912157	0.285829	0.190269	0.109974	0.347136	0.194592	0.148458	0.339968
WBGene00012315	immt-2	protein_coding	2163	1.41752	3.66162	0.0895019	0.166505	0	0	2.9324	8.1078	3.54129	5.81489	11.2061	12.4841	9.69878	46.8969	1.35571	3.7484	1.63721	2.68834	5.18082	5.77164	4.48395	21.6814
WBGene00012316	ctps-1	protein_coding	2243	-0.286738	7.44021	0.0875517	0.163806	0	0	220.818	147.114	178.755	136.96	150.973	151.523	212.606	190.024	98.4474	65.588	79.6945	61.0611	67.3087	67.5539	94.7863	84.7188
WBGene00012319	ipla-3	protein_coding	3339	-0.542527	4.72517	0.0126022	0.0371437	0	0	29.5555	18.7048	34.4471	18.0261	32.1113	19.1033	28.9917	30.0795	8.85161	5.60192	10.3166	5.39867	9.61704	5.72128	8.68274	9.00854
WBGene00012337	W07G4.3	protein_coding	2881	0.243902	6.70455	0.0358155	0.0835576	0	0	104.872	105.437	94.3674	106.684	96.1793	108.069	86.3122	131.863	36.4012	36.5973	32.7551	37.0301	33.384	37.5111	29.9591	45.7697
WBGene00012339	W07G4.5	protein_coding	1124	-2.45905	7.05688	4.10425e-08	8.9359e-06	-1	-1	175.867	43.6327	263.786	44.1544	231.31	38.7897	229.84	37.2299	156.465	38.8192	234.685	39.2832	205.791	34.5104	204.484	33.1227
WBGene00012346	W08G11.1	protein_coding	1161	-1.07429	4.21519	0.0362472	0.0841487	0	0	35.4975	5.04959	31.1875	9.96284	12.6359	14.6791	21.0373	17.9758	30.5749	4.34935	26.8626	8.58126	10.8836	12.6435	18.12	15.483
WBGene00012347	W08G11.3	protein_coding	1909	-0.0230913	4.00677	0.839962	0.892026	0	0	17.2086	16.6068	16.7809	15.1962	16.9251	14.2332	13.6062	17.4565	9.01444	8.69919	8.79041	7.96031	8.86595	7.45584	7.1274	9.14432
WBGene00012348	pptr-1	protein_coding	2735	-0.0226349	6.36255	0.79279	0.858093	0	0	86.12	83.8161	87.9287	86.1378	85.1278	75.4531	72.2524	80.8512	31.4881	30.6457	32.1494	31.4946	31.1253	27.588	26.4177	29.5617
WBGene00012364	zmp-4	protein_coding	1704	1.05555	4.93372	5.51902e-07	4.35166e-05	1	1	20.7197	39.3655	18.1894	41.9447	18.7026	41.1905	21.5955	42.1832	12.1595	23.1018	10.6745	24.6154	10.9757	24.1728	12.6734	24.7554
WBGene00012381	Y2H9A.4	protein_coding	2039	0.0453695	2.17218	0.87764	0.917987	0	0	6.67507	4.4095	4.22541	5.58229	3.55504	4.69867	3.00034	3.31554	3.2737	2.16258	2.07229	2.73776	1.74352	2.3044	1.47148	1.62606
WBGene00012398	Y6E2A.4	protein_coding	1599	-0.759696	-0.467212	0.157846	0.256851	0	0	1.35045	0.568968	1.00605	0.736552	0.579626	0.342969	0.348877	0.279624	0.844558	0.355827	0.629174	0.460633	0.362493	0.214489	0.218185	0.174874
WBGene00012399	Y6E2A.5	protein_coding	1346	-0.0871611	0.234767	0.804487	0.866239	0	0	1.73629	1.31574	1.2475	1.00791	0.618268	1.02891	0.941968	0.918764	1.28996	0.977518	0.926821	0.748821	0.459337	0.764417	0.699828	0.682588
WBGene00012401	irld-57	protein_coding	1251	1.16854	-0.505749	0.205539	0.315385	0	0	0.308674	0.355605	0.0804839	0.116298	0.695552	0.994609	0.45354	2.03726	0.246742	0.284257	0.0643357	0.0929638	0.555997	0.795051	0.362542	1.6285
WBGene00012402	sfxn-1.3	protein_coding	1038	0.359195	0.783805	0.58761	0.692008	0	0	1.15753	0.640089	1.12678	0.503957	1.73888	2.1607	1.74439	4.11446	1.11515	0.616656	1.08553	0.485507	1.67522	2.0816	1.68053	3.96384
WBGene00012404	Y6G8.2	protein_coding	3561	0.320316	3.48087	0.126506	0.217008	0	0	13.3116	11.0949	9.89952	14.4597	8.8876	12.4841	7.36131	11.2249	3.73815	3.11566	2.77998	4.06057	2.49582	3.50577	2.0672	3.15218
WBGene00012446	nhr-230	protein_coding	1311	-0.755507	2.09565	0.00781058	0.0256165	0	-1	5.09312	3.69829	5.55339	3.4114	6.1054	3.2239	4.36096	2.1571	3.88491	2.82097	4.236	2.60214	4.65705	2.45912	3.32644	1.64538
WBGene00012449	nhr-231	protein_coding	1342	-0.589277	0.591293	0.0422048	0.0942978	0	0	2.27647	1.13794	1.44871	1.27927	1.70024	0.960312	1.46528	1.19839	1.69633	0.847941	1.07952	0.95326	1.26694	0.715583	1.09187	0.892986
WBGene00012452	Y17D7B.4	protein_coding	700	-0.472013	5.83482	0.00280926	0.011652	0	0	66.9436	43.2416	68.693	53.7683	64.9182	54.7035	64.4376	39.3071	95.6338	61.7737	98.1329	76.8119	92.7402	78.1478	92.0537	56.153
WBGene00012456	Y17D7C.2	protein_coding	867	3.51434	0.216332	2.25533e-05	0.000383623	1	1	0.192921	2.56036	0.20121	2.67485	0.0772835	1.47476	0.209326	1.27828	0.222516	2.95312	0.232076	3.08518	0.089139	1.701	0.241437	1.47437
WBGene00012491	Y20C6A.1	protein_coding	3205	0.222794	2.94754	0.217818	0.328911	0	0	9.0673	7.18322	6.96186	8.76109	5.71898	8.77999	6.45423	8.18898	2.82911	2.24125	2.17219	2.73357	1.78439	2.73947	2.0138	2.55506
WBGene00012494	nhr-232	protein_coding	1263	-0.610477	3.77987	0.00133116	0.0066591	0	-1	15.6266	12.1617	16.9016	11.7461	17.8911	10.9064	15.6297	8.42866	12.3726	9.62921	13.3821	9.30013	14.1656	8.63531	12.3751	6.67352
WBGene00012518	comt-2	protein_coding	654	0.00210052	-0.984976	0.99588	0.997784	0	0	0.385842	0.71121	0.442662	0.426425	0.579626	0.377265	0.313989	0.199731	0.589973	1.08748	0.676853	0.652026	0.886279	0.576858	0.480106	0.305399
WBGene00012522	Y32B12B.2	protein_coding	2581	0.803736	4.19135	0.00486607	0.0177899	0	1	16.6684	20.554	12.1933	18.4138	10.356	21.1955	13.7806	32.3964	6.45811	7.96357	4.72426	7.13437	4.0124	8.21211	5.33927	12.5519
WBGene00012524	Y32B12B.4	protein_coding	4775	0.912796	3.06094	0.0471385	0.102616	0	0	7.75543	8.21448	3.90347	6.43514	5.91219	8.05976	5.37271	20.5324	1.62417	1.72031	0.817481	1.34767	1.23815	1.68791	1.12517	4.29997
WBGene00012525	Y32B12C.1	protein_coding	989	-0.800651	2.50382	0.00345244	0.0136097	0	-1	7.13808	3.09376	6.2375	4.57438	8.73304	4.90445	6.34956	3.75495	7.21748	3.12817	6.30688	4.62525	8.83017	4.959	6.42018	3.79671
WBGene00012527	set-22	protein_coding	1334	0.661795	1.69684	0.289761	0.408395	0	0	1.42762	1.45798	1.64992	1.78323	3.5164	4.11562	3.20967	8.18898	1.07018	1.09294	1.23682	1.33676	2.63598	3.08517	2.40605	6.13867
WBGene00012528	pap-1	protein_coding	2947	0.182533	5.93243	0.10706	0.191254	0	0	64.5514	65.8581	48.6928	61.5215	62.7156	64.2723	52.6107	67.7488	21.9041	22.3475	16.5228	20.876	21.2812	21.8094	17.8523	22.9891
WBGene00012529	Y32F6A.4	protein_coding	1822	-0.042535	6.87051	0.824149	0.880054	0	0	94.57	141.14	104.911	124.012	157.311	95.2767	117.851	100.425	51.9045	77.4641	57.58	68.0637	86.3395	52.2923	64.682	55.1179
WBGene00012530	Y32F6A.5	protein_coding	1685	1.1827	4.66301	0.00612073	0.0212618	0	1	10.5335	28.6618	13.2396	24.6939	17.8139	27.5747	20.1651	59.4001	6.25133	17.01	7.85733	14.6551	10.572	16.3648	11.9674	35.2523
WBGene00012531	Y32F6B.1	protein_coding	2607	-0.95143	7.00458	0.00016513	0.00144166	0	-1	164.253	104.263	182.014	101.683	166.044	77.991	164.426	65.9912	63.0046	39.9936	69.8176	39.0038	63.6915	29.916	63.0709	25.3131
WBGene00012532	crp-1	protein_coding	975	-1.12961	3.70801	4.53268e-06	0.000140364	-1	-1	15.5109	8.03667	19.7186	7.86948	16.6932	7.99117	19.4325	8.70828	15.9086	8.24274	20.2242	8.07126	17.1213	8.19607	19.9307	8.93157
WBGene00012533	fbxa-209	protein_coding	1329	-0.576902	2.98456	0.0185442	0.0501698	0	0	13.1572	6.82762	8.97396	5.69859	8.38526	6.17343	7.04732	6.47129	9.90009	5.13741	6.75241	4.28788	6.30945	4.64517	5.30272	4.86929
WBGene00012562	Y37H2A.1	protein_coding	1606	0.71457	3.44818	0.00749631	0.0248209	0	1	8.37278	10.8815	7.04234	10.9708	8.23069	12.5526	9.17547	19.4938	5.21344	6.77554	4.38502	6.8311	5.12497	7.81609	5.71324	12.1381
WBGene00012564	fbxa-107	protein_coding	1071	0.754174	1.29279	0.163134	0.263122	0	0	1.04177	1.81359	1.00605	1.62817	2.35715	3.2239	2.65147	5.27291	0.972712	1.69336	0.939355	1.52023	2.20088	3.01018	2.47569	4.92335
WBGene00012565	fbxa-210	protein_coding	1328	0.638979	2.58622	0.172596	0.274787	0	0	4.12851	3.94722	2.73645	3.91536	5.95083	8.81429	5.72158	12.2236	3.10882	2.9723	2.06058	2.94831	4.48105	6.63727	4.30842	9.20448
WBGene00012566	fbxa-211	protein_coding	1227	0.494306	0.854623	0.386361	0.507	0	0	0.694516	1.20906	0.643871	1.27927	2.62764	2.46937	1.77927	3.15575	0.566028	0.985377	0.524753	1.0426	2.14152	2.01253	1.4501	2.57193
WBGene00012615	dct-16	protein_coding	517	-1.69015	10.2353	5.11427e-08	1.02459e-05	-1	-1	1681.66	588.135	1985.7	641.847	1932.74	530.744	1761.48	520.58	3252.72	1137.59	3840.81	1241.48	3738.38	1026.58	3407.12	1006.92
WBGene00012622	Y38H6C.9	protein_coding	1109	0.520839	0.432827	0.0989638	0.179694	0	0	1.15753	2.09807	0.885323	1.5894	1.19789	1.20039	0.941968	1.1185	1.04376	1.89186	0.798308	1.43318	1.08016	1.08241	0.849385	1.00856
WBGene00012624	fbxa-150	protein_coding	1143	0.0624537	3.38997	0.687862	0.775667	0	0	10.6492	11.8416	9.13493	10.5056	12.0176	11.6266	8.93125	8.5485	9.31693	10.3601	7.99206	9.19122	10.5141	10.172	7.81387	7.479
WBGene00012626	famh-161	protein_coding	2709	0.0447066	0.576395	0.871987	0.914235	0	0	1.54337	1.5291	1.36823	1.4731	1.58431	1.78344	1.08152	0.95871	0.569719	0.564452	0.505067	0.543782	0.584833	0.658338	0.399232	0.353898
WBGene00012627	Y38H6C.15	protein_coding	669	0.499228	1.32517	0.314926	0.435407	0	0	2.04496	1.49354	1.77065	1.12421	1.93209	3.70406	2.30259	5.07317	3.05675	2.2325	2.64671	1.68044	2.88802	5.53671	3.44184	7.58322
WBGene00012628	Y38H6C.16	protein_coding	713	2.01816	4.0928	1.07759e-05	0.000238809	1	1	9.22163	26.6704	7.44476	29.3458	4.4438	29.1523	5.79136	23.808	12.9336	37.4059	10.4415	41.1582	6.23254	40.8869	8.12252	33.3913
WBGene00012629	slc-36.3	protein_coding	1441	-0.0470252	1.03606	0.872402	0.914536	0	0	2.50798	1.49354	2.05234	2.28719	1.23654	2.195	2.23281	1.79758	1.74044	1.03646	1.42425	1.58722	0.85811	1.52325	1.54949	1.24745
WBGene00012631	Y38H6C.19	protein_coding	688	-0.975268	1.65313	0.00492593	0.0179438	0	-1	2.7009	2.5248	4.46686	2.36472	4.48244	1.74914	4.64006	1.6378	3.92572	3.66976	6.49253	3.43709	6.51518	2.54235	6.74428	2.38052
WBGene00012633	Y38H6C.21	protein_coding	1006	-0.128146	2.50793	0.610244	0.710914	0	0	4.86161	7.1121	6.11678	6.51267	6.64638	3.87554	5.82625	3.95468	4.83262	7.06968	6.0803	6.47383	6.60674	3.85243	5.7915	3.93109
WBGene00012634	Y38H6C.23	protein_coding	622	0.162926	4.47859	0.359037	0.480346	0	0	21.7615	26.7059	24.2257	26.826	16.8092	23.2876	21.0722	17.057	34.9863	42.9356	38.948	43.1286	27.0244	37.4398	33.8781	27.4229
WBGene00012664	Y39B6A.1	protein_coding	2387	-1.59672	11.9496	9.75813e-06	0.000227507	-1	-1	6142.19	1532.23	7355.19	2270.98	5126.22	1795.3	5156.12	2263.75	2573.18	641.907	3081.35	951.397	2147.56	752.117	2160.09	948.368
WBGene00012665	pph-5	protein_coding	1656	0.20965	5.66269	0.025458	0.0643475	0	0	51.0469	57.3947	45.4332	53.9234	47.1429	49.2846	44.0283	56.4041	30.8254	34.6586	27.4355	32.5624	28.468	29.7612	26.5871	34.0605
WBGene00012666	Y39B6A.3	protein_coding	561	0.330801	4.14141	0.0133481	0.0389248	0	0	16.1282	18.1359	16.137	21.7477	15.0703	21.607	14.9319	16.8174	28.749	32.3277	28.7648	38.7659	26.8633	38.5152	26.6166	29.9775
WBGene00012668	Y39B6A.5	protein_coding	469	-0.235266	3.94537	0.179696	0.284078	0	0	19.2149	14.1175	18.632	16.5918	15.5726	14.2332	12.9085	11.3847	40.97	30.1013	39.7271	35.377	33.2039	30.348	27.5233	24.2744
WBGene00012669	Y39B6A.7	protein_coding	1185	-0.342144	2.8393	0.321422	0.442099	0	0	4.70728	8.53452	7.44476	6.39637	12.4426	5.96765	7.0822	4.07452	3.97239	7.20213	6.2825	5.39778	10.5001	5.03599	5.97654	3.43841
WBGene00012670	Y39B6A.8	protein_coding	1374	-2.67263	1.63357	0.00104904	0.00555616	-1	-1	6.90658	0.391166	6.31799	0.348893	3.36183	0.788828	4.39585	1.75764	5.02662	0.284691	4.59825	0.253925	2.44675	0.57411	3.19931	1.27921
WBGene00012671	Y39B6A.9	protein_coding	693	-1.20227	2.84892	0.138314	0.232472	0	0	7.56251	1.60022	1.97186	5.38846	5.21664	6.00195	24.9447	4.27425	10.9127	2.30912	2.84539	7.77556	7.52762	8.66082	35.9953	6.16775
WBGene00012672	Y39B6A.10	protein_coding	881	-1.31436	-0.130406	0.00189467	0.00864667	-1	-1	0.964606	0.391166	0.925565	0.387659	1.50703	0.617343	1.39551	0.519301	1.0949	0.444002	1.05058	0.440022	1.71059	0.70073	1.584	0.589445
WBGene00012673	dyf-17	protein_coding	1101	0.699081	-0.793427	0.131759	0.223916	0	0	0.192921	0.533408	0.321936	0.581489	0.734193	0.617343	0.279102	0.758979	0.175224	0.484476	0.292403	0.528146	0.666842	0.560711	0.253498	0.689354
WBGene00012674	bed-1	protein_coding	1247	0.353188	2.57639	0.0392787	0.0892107	0	0	4.97737	6.36533	6.19726	6.90033	4.55973	6.41351	4.95405	6.75092	3.99147	5.10452	4.96974	5.53355	3.65656	5.14315	3.97278	5.41373
WBGene00012675	Y39B6A.13	protein_coding	730	-0.0676216	2.91116	0.676945	0.767699	0	0	7.60109	8.53452	7.60573	5.85365	7.14873	8.29984	8.12884	6.3914	10.4125	11.6911	10.4188	8.0187	9.79277	11.3696	11.1354	8.75534
WBGene00012676	pro-3	protein_coding	2899	0.120468	4.88531	0.374971	0.496238	0	0	27.472	33.9603	25.3524	24.1899	29.986	29.2209	30.1779	35.4723	9.47636	11.7145	8.74524	8.34423	10.3436	10.0797	10.4097	12.236
WBGene00012678	zhp-4	protein_coding	929	0.867755	0.334169	0.0317434	0.0763742	0	0	0.810269	1.24462	0.885323	0.969148	0.927402	1.37187	0.732642	2.55656	0.872195	1.33974	0.952985	1.04322	0.99828	1.47672	0.788635	2.75195
WBGene00012684	Y39B6A.25	protein_coding	1747	2.04668	0.730386	0.043117	0.0957924	0	0	0.501595	0.640089	0.442662	0.542723	0.927402	1.57766	0.593091	7.5099	0.287118	0.366393	0.253384	0.31066	0.530854	0.903065	0.339491	4.29874
WBGene00012686	Y39B6A.27	protein_coding	1455	1.94448	1.58757	0.000100851	0.00102737	1	1	0.926022	4.87179	0.804839	4.72944	1.54567	5.31601	1.53506	3.67506	0.636441	3.34831	0.553154	3.25047	1.06232	3.65362	1.05502	2.52581
WBGene00012689	Y39B6A.30	protein_coding	4291	1.20894	2.05411	0.204714	0.314387	0	0	1.2347	1.5291	1.00605	1.08545	4.63701	4.63008	2.96545	15.579	0.287741	0.356351	0.234456	0.252959	1.08064	1.07902	0.691087	3.63063
WBGene00012692	Y39B6A.33	protein_coding	1834	0.0216817	5.5249	0.804956	0.866484	0	0	41.4009	51.2782	46.6404	41.7121	47.8385	44.7231	46.61	47.536	22.5741	27.9598	25.431	22.7438	26.0842	24.3855	25.4144	25.9193
WBGene00012693	Y39B6A.34	protein_coding	499	-0.0814604	4.34293	0.47657	0.592655	0	0	19.2921	19.0249	22.3343	20.2358	18.8185	22.2244	22.7119	17.097	38.6616	38.126	44.7581	40.5527	37.7125	44.5378	45.5148	34.2625
WBGene00012694	gtf-2F2	protein_coding	887	0.560461	4.58257	0.00111763	0.00584288	0	0	19.485	25.8169	20.2417	26.5546	16.1909	28.4321	21.2815	33.0755	21.9673	29.1059	22.8204	29.9376	18.2535	32.0542	23.9927	37.2892
WBGene00012695	Y39B6A.37	protein_coding	1285	0.270602	2.93854	0.0659963	0.132423	0	0	6.09631	8.03667	6.5192	7.86948	7.99884	8.47132	6.90777	8.82812	4.74421	6.25422	5.07331	6.12411	6.22478	6.59247	5.37569	6.87013
WBGene00012696	reps-1	protein_coding	1452	0.445061	3.20931	0.0128637	0.0377175	0	0	8.21844	10.4548	8.81299	11.2033	5.95083	9.91179	8.09395	10.7455	5.66008	7.20027	6.06955	7.7158	4.09837	6.8263	5.57434	7.40051
WBGene00012697	mrps-35	protein_coding	1366	0.237271	5.5016	0.00932857	0.02946	0	0	38.7772	51.705	44.2259	47.9534	40.9603	45.8549	42.1095	50.2524	28.3874	37.8514	32.3762	35.105	29.9856	33.5687	30.8268	36.788
WBGene00012698	sws-1	protein_coding	722	0.417666	0.274101	0.284906	0.402877	0	0	1.08036	0.924573	1.00605	0.736552	0.927402	1.30328	0.872193	2.23699	1.49634	1.28057	1.39342	1.02016	1.28449	1.8051	1.20802	3.09832
WBGene00012699	Y39B6A.41	protein_coding	1599	-0.298333	3.15352	0.13783	0.231851	0	0	9.8004	6.9343	12.2738	9.73024	7.68971	8.16265	9.17547	6.83081	6.12908	4.33665	7.67592	6.0852	4.80907	5.10485	5.73825	4.27193
WBGene00012700	Y39B6A.42	protein_coding	436	0.933087	1.34449	0.117304	0.204595	0	0	1.2347	1.88471	1.44871	1.12421	1.81616	3.12101	2.2677	6.83081	2.83187	4.32272	3.32273	2.57847	4.16551	7.15829	5.20115	15.667
WBGene00012701	Y39B6A.43	protein_coding	2371	0.431323	2.23313	0.117149	0.204375	0	0	4.05134	4.44506	3.82299	3.91536	4.32788	4.83586	3.55855	8.06914	1.70871	1.87476	1.61239	1.65135	1.82534	2.03959	1.50086	3.40327
WBGene00012702	ztf-20	protein_coding	979	-0.0812329	-0.437949	0.813404	0.872068	0	0	0.655932	0.67565	0.684113	0.426425	0.65691	0.445859	0.732642	1.0386	0.670002	0.690143	0.698788	0.435572	0.671001	0.455423	0.748357	1.06088
WBGene00012703	nhr-145	protein_coding	1258	0.0719046	2.28884	0.663142	0.756593	0	0	4.55294	5.79636	4.30589	4.92327	4.98479	4.76726	4.91917	4.2343	3.61919	4.6076	3.42281	3.91357	3.96247	3.78956	3.91031	3.3659
WBGene00012741	Y40H4A.2	protein_coding	1051	0.251955	1.38432	0.727395	0.80738	0	0	1.4662	0.746771	1.64992	0.891616	2.85949	2.50367	3.27944	6.9107	1.39505	0.710533	1.56986	0.84835	2.72073	2.38218	3.12031	6.57536
WBGene00012776	Y42A5A.1	protein_coding	3487	0.0165334	1.92648	0.92541	0.949598	0	0	4.3986	4.0539	3.50105	3.64399	3.36183	3.49828	3.55855	3.79489	1.26143	1.16257	1.00403	1.04502	0.964105	1.00323	1.02052	1.0883
WBGene00012777	lact-8	protein_coding	1981	-1.01301	4.7448	0.00220097	0.00968534	-1	-1	42.5198	12.944	42.7772	14.8861	25.1944	19.7207	32.5502	23.3286	21.4638	6.53409	21.5937	7.51444	12.718	9.95492	16.4312	11.7762
WBGene00012778	Y42A5A.3	protein_coding	434	-0.756457	1.99629	0.204476	0.314162	0	0	1.77487	4.33838	3.90347	3.64399	9.08081	2.57226	4.91917	1.07855	4.08957	9.99627	8.99417	8.3963	20.9235	5.92688	11.3345	2.48514
WBGene00012779	cdkl-1	protein_coding	1502	-0.332612	0.583445	0.287297	0.405447	0	0	1.58195	1.28018	2.05234	1.16298	1.42975	1.74914	1.29085	0.838871	1.05323	0.852316	1.36641	0.774286	0.951894	1.16454	0.859418	0.558503
WBGene00012780	Y42A5A.5	protein_coding	386	-0.252057	1.6136	0.255299	0.37083	0	0	3.51117	2.8804	2.81694	2.59732	2.70492	3.01812	3.94231	2.39678	9.09628	7.46218	7.29777	6.7288	7.00757	7.81897	10.2132	6.20926
WBGene00012809	Y43F8A.2	protein_coding	1672	0.964738	2.85837	0.321876	0.442681	0	0	1.77487	2.31143	2.21331	1.822	8.53983	6.41351	6.90777	27.483	1.06153	1.38244	1.32375	1.08971	5.10755	3.83583	4.13144	16.4372
WBGene00012810	nceh-1	protein_coding	1332	-0.948476	2.1554	0.000862841	0.00482836	0	-1	6.25065	2.34699	6.31799	3.2951	4.94615	2.84664	5.58203	3.47532	4.69268	1.76201	4.74323	2.4738	3.71332	2.13712	4.19072	2.6091
WBGene00012811	Y43F8A.5	protein_coding	1593	0.581414	2.46335	0.0172522	0.047513	0	0	5.74905	6.64981	4.58758	7.21046	3.36183	6.03625	3.73298	6.19167	3.60895	4.1744	2.87984	4.52634	2.11038	3.78923	2.34337	3.8868
WBGene00012812	Y43F8B.1	protein_coding	2591	0.0774035	6.38359	0.43192	0.55043	0	0	76.1653	89.7192	93.6833	90.5184	82.1137	82.2439	72.7758	80.1322	29.3961	34.6272	36.1572	34.9357	31.6919	31.7421	28.0879	30.9271
WBGene00012813	Y43F8B.2	protein_coding	1601	-0.701167	5.82231	0.0108142	0.0329763	0	-1	72.1525	44.8062	99.8403	49.2715	54.4462	44.1058	53.5177	33.9543	45.0672	27.9864	62.3612	30.7754	34.0076	27.5489	33.4277	21.2082
WBGene00012814	Y43F8B.3	protein_coding	5933	-1.07595	2.87465	0.0132236	0.0386095	0	-1	5.09312	5.47632	7.92767	3.76029	16.9637	4.76726	9.41968	4.67371	0.858439	0.923027	1.3362	0.633793	2.85922	0.803516	1.58768	0.787748
WBGene00012816	scl-21	protein_coding	597	0.371698	-1.05648	0.40437	0.524543	0	0	0.385842	0.67565	0.523146	0.387659	0.154567	0.480156	0.348877	0.279624	0.646302	1.13174	0.876291	0.649345	0.258906	0.804281	0.584384	0.468381
WBGene00012819	Y43F8B.9	protein_coding	666	0.350229	1.47189	0.21779	0.328911	0	0	1.81346	3.37825	1.77065	3.2951	3.24591	2.98383	2.65147	2.43672	2.72291	5.07244	2.65863	4.9476	4.87374	4.48022	3.98118	3.65874
WBGene00012821	Y43F8B.11	protein_coding	566	0.880769	1.74049	0.0011469	0.00596068	0	1	2.46939	3.84053	2.29379	4.8845	2.08666	4.49289	2.33748	3.715	4.36288	6.7854	4.05264	8.62987	3.68667	7.93796	4.12982	6.56361
WBGene00012822	Y43F8B.12	protein_coding	504	-0.345614	0.633288	0.187758	0.293964	0	0	1.2347	1.56466	1.77065	1.27927	1.93209	1.23469	1.67461	1.1185	2.44979	3.10449	3.51319	2.53824	3.83351	2.44978	3.32264	2.21924
WBGene00012823	Y43F8B.13	protein_coding	662	-1.18084	1.58684	0.00132938	0.00665347	-1	-1	4.12851	2.48924	4.46686	1.9383	4.05738	1.30328	3.62832	1.43807	6.23642	3.76017	6.74752	2.92794	6.12898	1.9687	5.48085	2.1723
WBGene00012824	Y43F8B.14	protein_coding	1861	-0.837583	2.4342	0.000952882	0.0051926	0	-1	7.25384	4.33838	6.5192	3.25634	7.65107	3.42969	5.93091	4.27425	3.89782	2.33121	3.50306	1.74978	4.11127	1.84293	3.18695	2.29675
WBGene00012825	Y43F8C.3	protein_coding	2555	-0.548171	3.59697	0.00475662	0.0174582	0	0	15.4337	8.92569	17.465	10.6606	12.2494	9.74031	12.0014	9.74689	6.04058	3.49342	6.83562	4.17246	4.7943	3.81225	4.69721	3.81483
WBGene00012826	dyf-19	protein_coding	1734	0.30813	0.0963917	0.357285	0.478817	0	0	1.19611	1.5291	0.845081	1.08545	0.811477	1.0975	0.697754	0.679086	0.689799	0.881835	0.487359	0.625978	0.46798	0.632929	0.402396	0.39163
WBGene00012827	Y43F8C.5	protein_coding	821	0.370002	1.953	0.649182	0.7453	0	0	1.92921	1.03125	1.36823	1.27927	4.63701	3.97843	5.30293	10.8654	2.34983	1.2561	1.66654	1.55819	5.648	4.84584	6.45911	13.2343
WBGene00012828	Y43F8C.6	protein_coding	1610	0.149863	2.23341	0.34716	0.468485	0	0	4.20568	4.87179	4.14492	4.92327	4.52109	4.28711	4.67495	5.39274	2.61222	3.02596	2.57449	3.05793	2.80813	2.6628	2.9037	3.34953
WBGene00012829	Y43F8C.7	protein_coding	958	-0.115484	5.78596	0.116973	0.20427	0	0	55.7156	52.9496	61.8921	54.6599	54.7167	53.6403	56.9018	50.3323	58.1583	55.271	64.6056	57.0563	57.1156	55.9919	59.3965	52.5389
WBGene00012830	mrps-28	protein_coding	724	-0.247856	5.28082	0.00897831	0.028598	0	0	40.1662	37.8008	44.6283	36.2461	40.0329	33.0279	43.6794	34.8331	55.4782	52.2111	61.6414	50.0637	55.294	45.6186	60.3307	48.1121
WBGene00012831	Y43F8C.9	protein_coding	409	0.743565	1.09144	0.441094	0.559051	0	0	0.617348	0.746771	0.482904	0.465191	3.09134	2.09211	1.95371	7.03054	1.50941	1.82585	1.18069	1.13739	7.55829	5.11518	4.7768	17.1896
WBGene00012833	Y43F8C.11	protein_coding	341	-0.0816293	0.962239	0.767564	0.839392	0	0	2.23789	1.99139	2.41452	2.13212	1.31382	1.68055	1.74439	1.47801	6.56271	5.83985	7.0807	6.25257	3.85284	4.92829	5.1155	4.33434
WBGene00012834	Y43F8C.13	protein_coding	1121	-0.422258	6.92002	0.00249787	0.0107025	0	0	128.833	107.962	157.346	116.026	130.107	94.968	138.155	94.7925	114.927	96.3084	140.362	103.503	116.063	84.7172	123.243	84.5606
WBGene00012835	ani-3	protein_coding	2541	-0.388117	4.28633	0.0494466	0.106542	0	0	21.6458	14.3664	23.9842	15.0024	21.794	14.439	20.7233	23.5683	8.5186	5.65385	9.43889	5.90413	8.57692	5.6824	8.15557	9.2752
WBGene00012840	grsp-1	protein_coding	1286	-0.828391	4.61731	0.00069738	0.00415726	0	-1	28.2822	18.527	40.0005	15.2738	31.4158	20.681	25.5727	16.0184	21.9924	14.4067	31.1046	11.877	24.429	16.0817	19.8854	12.456
WBGene00012850	Y44A6C.1	protein_coding	1272	-0.540731	3.69236	0.105485	0.188965	0	0	14.0832	7.71663	22.1733	16.5918	12.5586	9.63742	12.1409	7.9493	11.0717	6.06653	17.4319	13.0439	9.87309	7.57658	9.54475	6.24945
WBGene00012853	Y44A6D.2	protein_coding	612	0.481401	4.89803	0.0372756	0.0858601	0	0	27.1247	39.2588	23.0586	40.0839	28.0539	37.2121	21.0722	22.0503	44.3214	64.1484	37.6775	65.4966	45.8397	60.8041	34.4317	36.03
WBGene00012854	Y44A6D.3	protein_coding	969	-0.361366	5.03172	0.021396	0.0560942	0	0	28.7453	32.0045	43.0187	28.648	38.6031	27.5747	36.4577	26.045	29.6649	33.0283	44.3949	29.5645	39.8381	28.4568	37.624	26.8782
WBGene00012855	Y44A6D.5	protein_coding	1286	0.0224091	2.09805	0.972365	0.982361	0	0	2.85523	1.31574	2.37428	1.822	5.52577	4.25281	5.93091	9.5871	2.22024	1.02312	1.84625	1.41679	4.29687	3.30701	4.61191	7.45498
WBGene00012857	pbo-5	protein_coding	1715	0.918887	4.88531	3.37596e-06	0.000115963	0	1	19.7937	41.1791	21.127	41.4408	19.1277	37.0749	21.5257	34.5535	11.5415	24.0111	12.319	24.1637	11.1532	21.618	12.5514	20.1478
WBGene00013024	cept-2	protein_coding	1652	-0.249351	5.03068	0.0876725	0.163962	0	0	36.4621	26.8126	32.6362	30.0436	43.1242	28.6036	29.4801	33.7546	22.0715	16.2304	19.7556	18.1862	26.1042	17.3145	17.8451	20.4326
WBGene00013025	vha-13	protein_coding	2470	-0.440754	10.1714	0.00182695	0.00841635	0	0	1184.81	1036.13	1413.06	1075.83	1451.23	861.64	1262.59	939.775	479.679	419.484	572.088	435.559	587.542	348.842	511.168	380.476
WBGene00013026	Y49A3A.3	protein_coding	1257	0.248909	3.41718	0.0373529	0.0859962	0	0	8.87437	11.4149	9.53735	11.0095	9.54451	11.8324	10.8152	11.8241	7.05996	9.08108	7.58739	8.75857	7.59309	9.41322	8.60397	9.4066
WBGene00013027	Y49A3A.4	protein_coding	772	-1.12353	1.74588	0.0004698	0.00309033	-1	-1	4.01276	2.02695	5.43267	2.40349	4.79158	2.02351	3.76787	1.79758	5.19788	2.62558	7.03713	3.11332	6.20671	2.62113	4.88066	2.32847
WBGene00013046	Y50E8A.1	protein_coding	349	0.420767	1.75847	0.0902638	0.167551	0	0	3.51117	4.58731	2.81694	3.56646	2.08666	3.63547	2.89568	3.35549	10.0606	13.1441	8.07145	10.2191	5.97895	10.4168	8.29708	9.61457
WBGene00013049	Y50E8A.6	protein_coding	2143	0.893986	-0.518338	0.215001	0.325736	0	0	0.192921	0.391166	0.482904	0.232595	0.540985	0.685937	0.523316	1.95737	0.0900239	0.182532	0.22534	0.108537	0.252443	0.320083	0.244198	0.913377
WBGene00013052	scrm-7	protein_coding	1142	0.214566	1.36016	0.752537	0.82737	0	0	2.12213	0.782331	1.48895	0.85285	2.47307	2.74375	3.13989	6.35145	1.85826	0.685054	1.30381	0.746804	2.16556	2.40258	2.74947	5.56169
WBGene00013053	Y50E8A.10	protein_coding	715	1.10182	0.49444	0.188991	0.295535	0	0	0.7331	0.71121	0.523146	0.271361	1.08197	1.57766	1.04663	4.7536	1.02532	0.994699	0.731672	0.379526	1.51324	2.20651	1.46382	6.6484
WBGene00013055	Y50E8A.12	protein_coding	797	0.832792	2.42063	0.116649	0.203944	0	0	4.36002	2.59592	2.93766	3.5277	3.5164	8.43703	4.36096	12.5032	5.47054	3.25711	3.6859	4.42622	4.41205	10.586	5.47172	15.6878
WBGene00013058	clec-247	protein_coding	890	-2.67651	0.118029	0.00950096	0.0299123	0	-1	2.66231	0	1.56944	0.116298	1.00469	0.411562	1.77927	0.559248	2.99136	0	1.76341	0.130672	1.12886	0.462429	1.99918	0.628368
WBGene00013068	Y51A2B.4	protein_coding	1062	0.920005	-0.649791	0.241199	0.354918	0	0	0.192921	0.355605	0.321936	0.155064	0.618268	0.583046	0.418652	1.87747	0.181658	0.334845	0.303141	0.146011	0.582173	0.549008	0.394211	1.76787
WBGene00013069	Y51A2B.5	protein_coding	627	0.473587	-0.333252	0.356937	0.478495	0	0	0.655932	0.426726	0.442662	0.465191	0.463701	0.788828	0.837305	1.67774	1.04614	0.680584	0.705999	0.741931	0.739555	1.2581	1.33541	2.67583
WBGene00013073	hmit-1.1	protein_coding	2091	-1.93069	7.51554	2.13508e-05	0.000371916	-1	-1	241.576	109.74	311.513	78.501	336.492	58.7505	269.647	57.0432	115.531	52.4819	148.978	37.5423	160.924	28.0968	128.956	27.2804
WBGene00013074	hmit-1.2	protein_coding	2252	0.27889	2.66264	0.100063	0.181272	0	0	5.94197	6.96986	5.15097	6.55144	6.5691	6.17343	4.95405	7.74957	2.63853	3.09496	2.28729	2.90916	2.91701	2.74131	2.19985	3.4412
WBGene00013075	Y51A2D.7	protein_coding	3318	-0.302204	4.37515	0.0292838	0.0716726	0	0	24.2309	17.7447	22.0526	16.5918	24.6148	17.4571	20.4442	22.29	7.30286	5.34801	6.64635	5.00054	7.41857	5.26133	6.1616	6.7179
WBGene00013076	Y51A2D.8	protein_coding	1212	-1.21851	2.56751	0.000802858	0.00459141	-1	-1	10.4949	2.80928	9.41662	3.83782	5.25528	3.39539	7.60552	4.03457	8.65917	2.31789	7.76949	3.16652	4.33604	2.80148	6.27518	3.32885
WBGene00013077	ttr-24	protein_coding	590	0.566001	7.31822	0.00336291	0.0133385	0	0	132.961	193.698	142.175	212.864	121.219	214.321	118.13	140.731	225.358	328.302	240.974	360.786	205.456	363.256	200.22	238.527
WBGene00013078	ttr-25	protein_coding	577	0.657006	5.4911	0.000827922	0.00469233	0	1	36.3078	54.9054	38.1494	61.5603	31.493	61.2199	33.4573	42.1033	62.9251	95.1567	66.1168	106.69	54.5806	106.1	57.9849	72.9694
WBGene00013079	ttr-26	protein_coding	586	1.43287	2.93314	1.53622e-05	0.00029987	1	1	4.59152	9.95694	3.13887	12.1337	4.17331	12.1068	4.43074	9.94662	7.83537	16.9914	5.35644	20.706	7.12169	20.66	7.56099	16.9737
WBGene00013080	Y51A2D.13	protein_coding	1923	-0.285594	5.9341	0.0927215	0.170948	0	0	56.2558	58.6393	72.0331	63.925	81.3023	44.9632	58.7858	52.6492	29.2542	30.4936	37.4587	33.2423	42.2789	23.3818	30.5698	27.3787
WBGene00013081	Y51A2D.14	protein_coding	252	0.854765	5.73256	0.00170231	0.00798513	0	1	40.5906	75.1749	42.8979	76.9503	37.6371	76.1733	30.143	45.1792	161.074	298.313	170.23	305.358	149.353	302.275	119.615	179.283
WBGene00013082	grdn-1	protein_coding	4427	0.106815	4.42429	0.657042	0.751694	0	0	17.17	30.2976	19.1552	22.8719	28.5176	19.5835	17.5834	15.9785	3.87847	6.84381	4.3269	5.16645	6.44175	4.42365	3.97186	3.60933
WBGene00013083	Y51A2D.18	protein_coding	1876	1.52962	4.87596	7.29509e-07	5.0361e-05	1	1	17.7102	49.9981	13.7225	42.565	13.4087	42.3909	15.4204	39.0674	9.44039	26.6514	7.31477	22.6892	7.14749	22.5964	8.21981	20.8249
WBGene00013339	phf-14	protein_coding	1915	0.26407	3.6016	0.0421953	0.0942939	0	0	11.4209	12.1261	10.6641	12.7152	10.7038	12.2097	11.0594	15.619	5.96393	6.33218	5.56873	6.6398	5.58943	6.37581	5.77514	8.15613
WBGene00013340	tcc-1	protein_coding	2482	0.395599	7.7122	0.000586656	0.00364508	0	0	177.565	232.175	190.747	259.189	184.476	238.329	171.473	223.06	71.541	93.5433	76.8521	104.427	74.3254	96.0229	69.0867	89.871
WBGene00013343	prp-6	protein_coding	3043	0.0435073	6.591	0.68223	0.771812	0	0	101.554	96.9024	97.2246	93.1157	99.9276	89.1375	80.7999	111.969	33.3729	31.8444	31.9502	30.6	32.8385	29.2926	26.5527	36.7957
WBGene00013344	ebp-1	protein_coding	972	-0.0226662	3.66421	0.822046	0.878232	0	0	12.3855	11.4149	14.1249	12.6377	12.404	12.8613	11.8967	13.1024	12.7423	11.7437	14.5318	13.0017	12.7613	13.2318	12.2394	13.4798
WBGene00013345	Y59A8B.8	protein_coding	1030	-0.280403	3.15597	0.0777721	0.149502	0	0	10.8422	7.18322	10.8251	7.59812	8.15341	8.91718	8.96614	8.22893	10.5264	6.974	10.5098	7.37681	7.91593	8.65746	8.70499	7.98925
WBGene00013347	nova-1	protein_coding	1658	0.132939	5.7592	0.115593	0.202661	0	0	55.5227	59.955	52.8377	52.6441	50.2343	54.7035	47.7962	59.0006	33.4878	36.161	31.8683	31.7516	30.2981	32.9937	28.8276	35.5854
WBGene00013348	fbxa-106	protein_coding	1194	1.08718	1.14842	0.105472	0.188965	0	0	0.463011	1.60022	1.08653	1.5894	2.74356	3.08672	1.18618	5.39274	0.387781	1.34022	0.909994	1.33116	2.29779	2.58519	0.993452	4.51654
WBGene00013349	Y59A8B.12	protein_coding	550	0.416286	1.15132	0.441022	0.559009	0	0	1.27328	1.10238	1.40847	1.31804	2.47307	2.26359	2.19793	5.15307	2.31505	2.00432	2.56085	2.39644	4.4965	4.11562	3.99623	9.36921
WBGene00013350	slr-2	protein_coding	1462	0.0979623	2.80779	0.431237	0.549957	0	0	6.82941	7.36102	6.76065	6.35761	6.72367	7.33953	6.45423	7.58979	4.67128	5.0349	4.62425	4.34857	4.59895	5.0202	4.41465	5.19137
WBGene00013352	lon-8	protein_coding	690	-0.760717	6.75253	0.0725927	0.142186	0	0	173.822	50.8515	167.97	56.4044	66.1933	87.1483	134.073	125.551	251.916	73.6979	243.435	81.7455	95.9324	126.302	194.309	181.958
WBGene00013353	Y59A8B.21	protein_coding	1683	-0.616263	2.99246	0.00953369	0.0299624	0	-1	10.0319	5.33408	10.6641	5.07833	8.30798	6.10484	9.17547	8.38871	5.96073	3.16939	6.33638	3.01743	4.93641	3.62736	5.45185	4.98438
WBGene00013354	snx-6	protein_coding	2284	-0.334599	6.15286	0.00319094	0.0128436	0	0	80.4867	62.2309	85.3935	66.7937	76.3561	55.7667	74.9039	66.7102	35.2394	27.2464	37.3877	29.2442	33.4309	24.4162	32.7951	29.2076
WBGene00013355	gck-3	protein_coding	1992	-0.211404	6.32501	0.0194229	0.0520493	0	0	87.4705	77.4152	93.5626	74.2367	84.1231	70.24	78.6718	75.059	43.9109	38.8631	46.9692	37.2674	42.2305	35.261	39.4939	37.6802
WBGene00013357	clec-260	protein_coding	729	0.844767	-0.343674	0.383533	0.504018	0	0	0.424427	0.142242	0.241452	0.155064	0.850119	0.65164	0.523316	2.75629	0.582204	0.195119	0.33121	0.212707	1.16614	0.893882	0.717854	3.78092
WBGene00013358	abhd-3.1	protein_coding	1261	-0.552359	5.72635	5.77445e-05	0.000704483	0	0	55.9857	43.2771	65.6346	44.6196	64.2226	40.4017	65.6238	43.1819	44.3979	34.3197	52.0497	35.3843	50.9299	32.0394	52.0411	34.2442
WBGene00013359	Y60A3A.8	protein_coding	1279	-0.133415	3.70306	0.265598	0.382335	0	0	13.5045	12.5884	15.4529	12.2888	13.4473	11.1465	11.792	13.382	10.5586	9.84239	12.082	9.60812	10.5139	8.71499	9.21974	10.4629
WBGene00013360	Y60A3A.9	protein_coding	897	-0.210496	6.96052	0.0208922	0.0550618	0	0	137.746	105.899	141.209	116.375	124.813	122.783	130.375	116.563	153.563	118.059	157.424	129.738	139.145	136.882	145.346	129.948
WBGene00013361	fars-2	protein_coding	1564	0.00698669	5.50271	0.917066	0.94429	0	0	44.3719	44.664	44.1454	44.2319	45.1722	43.557	46.924	49.054	28.3708	28.5575	28.226	28.2813	28.8825	27.8497	30.0025	31.3644
WBGene00013362	algn-7	protein_coding	1348	-0.275579	4.85218	0.0166918	0.0462002	0	0	30.8674	24.5367	29.5376	26.0119	36.7483	27.5061	29.0615	26.2047	22.8987	18.2023	21.9122	19.2967	27.2614	20.4051	21.5589	19.4397
WBGene00013364	Y60A3A.16	protein_coding	752	-0.0954777	-0.803211	0.776332	0.846233	0	0	0.424427	0.604529	0.764597	0.387659	0.386418	0.377265	0.488428	0.559248	0.564397	0.803894	1.01675	0.515504	0.513853	0.501683	0.649505	0.74368
WBGene00013365	Y60A3A.19	protein_coding	1035	-0.302741	5.81163	0.00637211	0.0219572	0	0	60.8088	47.6866	70.7856	52.9542	56.2624	50.1763	59.972	50.0926	58.7524	46.074	68.3919	51.1635	54.3598	48.4795	57.9439	48.3986
WBGene00013366	Y60A3A.21	protein_coding	585	0.00127472	4.41206	0.992771	0.996291	0	0	20.7197	22.1186	21.449	24.5776	22.5281	22.5673	20.1302	15.619	35.4183	37.8096	36.6649	42.013	38.5097	38.5766	34.4106	26.6991
WBGene00013367	Y60A3A.23	protein_coding	257	1.30208	1.14722	0.0117365	0.0351671	0	1	1.62054	2.59592	1.93161	3.4114	0.579626	3.80695	0.802417	2.35683	6.30559	10.1008	7.51601	13.2739	2.25536	14.813	3.12225	9.17054
WBGene00013471	clec-242	protein_coding	630	-2.24948	1.45075	0.025182	0.0638049	0	0	6.3664	0.0355605	4.78879	0.465191	2.08666	1.20039	4.36096	1.99731	10.1054	0.0564452	7.60126	0.738398	3.31215	1.90538	6.92216	3.17034
WBGene00013479	Y69H2.1	protein_coding	1294	-0.0391028	1.36152	0.8631	0.908283	0	0	2.23789	2.56036	2.85718	2.79115	2.85949	2.57226	2.16304	1.91742	1.72943	1.97864	2.20802	2.15699	2.20981	1.98784	1.67159	1.48178
WBGene00013481	Y69H2.3	protein_coding	3443	1.87363	6.05314	6.77625e-09	2.90598e-06	1	1	28.861	109.135	24.8293	101.683	29.7542	100.147	30.2825	105.898	8.38252	31.6977	7.21153	29.5332	8.64193	29.0871	8.79539	30.7573
WBGene00013482	Y69H2.7	protein_coding	1614	0.261574	3.89283	0.071434	0.140427	0	0	14.662	15.0065	14.3664	16.8632	10.8197	14.5076	13.9202	18.0957	9.08427	9.29773	8.9011	10.4481	6.70365	8.98858	8.62466	11.2117
WBGene00013484	Y69H2.9	protein_coding	1640	-0.874684	3.52899	0.000214947	0.00175126	0	-1	16.3597	8.81901	16.7809	9.18752	13.0609	7.33953	13.1876	7.03054	9.97544	5.37744	10.2323	5.60215	7.96397	4.47532	8.04119	4.28691
WBGene00013485	Y69H2.10	protein_coding	3170	0.51338	4.28405	0.0159368	0.0446167	0	0	16.8999	24.5367	18.793	25.7793	14.5293	24.8995	13.7458	16.0584	5.3312	7.7403	5.92839	8.13228	4.58338	7.85474	4.3362	5.06574
WBGene00013489	col-42	protein_coding	1053	3.55165	8.53333	1.2239e-05	0.000256185	1	1	95.9204	955.795	44.6283	756.71	42.1968	657.025	50.0987	360.954	91.0925	907.688	42.3821	718.623	40.0729	623.955	47.5772	342.787
WBGene00013566	Y75B12A.2	protein_coding	717	8.28438	1.19108	3.32693e-07	3.11806e-05	1	1	0	4.51618	0	4.22548	0	5.28172	0.0348877	3.55522	0	6.29872	0	5.89328	0	7.36641	0.0486579	4.95846
WBGene00013567	Y75B12B.1	protein_coding	1042	-0.325213	2.44973	0.592726	0.695832	0	0	3.16391	2.20475	2.85718	2.36472	9.77637	5.11023	8.16372	9.46726	3.03638	2.11588	2.74202	2.26941	9.38231	4.90425	7.83467	9.08566
WBGene00013568	Y75B12B.3	protein_coding	360	0.924676	3.84615	0.00602521	0.0210281	0	1	12.4627	22.2964	9.81904	22.5618	7.92156	19.6178	9.28013	10.4659	34.6186	61.9345	27.2751	62.6715	22.0043	54.4939	25.7781	29.072
WBGene00013569	bath-36	protein_coding	1491	0.9044	0.238723	0.0348283	0.0817939	0	0	0.964606	1.45798	0.724355	0.697786	0.540985	1.64625	0.837305	1.95737	0.646952	0.977854	0.485819	0.467999	0.362833	1.10412	0.561573	1.31279
WBGene00013573	Y75B12B.11	protein_coding	388	-1.02874	-0.375723	0.0673648	0.1345	0	0	1.11894	0.248924	1.48895	0.387659	0.347776	0.480156	0.802417	0.719033	2.88387	0.641556	3.83751	0.999121	0.896329	1.23752	2.06809	1.85318
WBGene00013584	nhr-243	protein_coding	1281	-0.510862	2.28466	0.0315372	0.0761187	0	0	5.55613	4.51618	5.99605	3.91536	5.95083	4.63008	5.05872	2.75629	4.33734	3.52551	4.68076	3.05648	4.64546	3.61442	3.94904	2.15167
WBGene00013585	cyp-42A1	protein_coding	1816	0.330592	5.30234	0.381165	0.501978	0	0	55.5999	31.4355	36.097	39.5412	14.7612	50.6565	33.1084	53.8875	30.6167	17.3103	19.8772	21.7738	8.12839	27.8945	18.2315	29.6737
WBGene00013587	Y80D3A.9	protein_coding	879	2.02687	4.62627	6.34353e-07	4.6292e-05	1	1	8.48853	46.3353	7.96791	41.1306	11.0902	36.9034	11.2338	33.7945	9.65703	52.7137	9.06474	46.7925	12.6168	41.9834	12.7803	38.4466
WBGene00013588	nlp-42	protein_coding	392	1.39555	-0.433899	0.0419777	0.0939685	0	0	0.154337	0.746771	0.321936	0.387659	0.309134	0.823124	0.662866	1.91742	0.393717	1.90503	0.821265	0.988926	0.788607	2.09981	1.69099	4.89138
WBGene00013606	cand-1	protein_coding	4305	-0.193955	7.40759	0.152876	0.250637	0	0	208.856	145.336	186.803	154.056	150.857	146.482	177.892	187.428	48.5149	33.7598	43.3922	35.7853	35.0424	34.026	41.3223	43.5372
WBGene00013610	fbxa-206	protein_coding	1179	0.49475	0.811396	0.359538	0.480833	0	0	0.810269	1.31574	0.60363	1.24051	2.55036	2.195	1.60483	3.11581	0.687251	1.11598	0.511984	1.05217	2.16315	1.86175	1.36118	2.64275
WBGene00013611	Y102A5C.2	protein_coding	856	1.2319	0.298118	0.0333642	0.0792098	0	0	0.347258	1.10238	0.60363	0.814084	0.88876	1.54336	0.90708	3.03592	0.405675	1.28782	0.705175	0.951033	1.03827	1.80299	1.05967	3.54663
WBGene00013621	clec-239	protein_coding	603	-1.1303	0.289839	0.185964	0.291737	0	0	2.54656	0.071121	1.20726	0.271361	0.850119	0.788828	1.7095	1.75764	4.22315	0.117945	2.00209	0.450019	1.40982	1.30817	2.83499	2.91482
WBGene00013622	clec-238	protein_coding	958	-1.04979	0.45085	0.169252	0.270743	0	0	2.23789	0.462287	2.37428	0.155064	0.811477	0.685937	1.56995	2.07721	2.336	0.482554	2.47837	0.161862	0.847053	0.716009	1.63878	2.16827
WBGene00013623	fbxa-90	protein_coding	1045	0.0821958	2.75691	0.687684	0.775627	0	0	6.44357	8.39228	7.08259	7.40429	6.80095	7.09945	5.65181	4.59382	6.16609	8.03089	6.77759	7.08544	6.50809	6.79373	5.40843	4.396
WBGene00013746	lgc-55	protein_coding	1755	-0.0738285	0.683897	0.802063	0.864493	0	0	1.54337	1.03125	1.7304	1.74447	1.62295	1.1318	1.39551	2.07721	0.879413	0.587609	0.985986	0.993998	0.92476	0.644898	0.795161	1.18359
WBGene00013747	spe-19	protein_coding	965	0.913028	0.0448412	0.262487	0.378859	0	0	0.463011	0.355605	0.60363	0.310127	0.425059	1.16609	1.15129	3.1957	0.479804	0.368503	0.625523	0.321375	0.440476	1.20839	1.19305	3.31161
WBGene00013750	Y113G7A.13	protein_coding	1250	-0.793756	1.8597	0.00539634	0.019329	0	-1	5.05453	2.91596	5.43267	2.71361	4.28924	2.29789	3.27944	2.47667	4.04363	2.33277	4.34613	2.17089	3.43139	1.83831	2.62356	1.98133
WBGene00013751	Y113G7A.14	protein_coding	729	1.26888	0.211228	0.00160245	0.0076357	1	1	0.771685	1.42242	0.804839	1.7057	0.540985	1.44047	0.418652	1.5579	1.05855	1.95119	1.10403	2.33978	0.742091	1.97595	0.574283	2.13704
WBGene00013752	nlp-69	protein_coding	642	-0.0709531	2.93113	0.786979	0.853762	0	0	8.52712	8.00111	9.85928	9.57518	5.13935	6.89367	7.43108	4.99328	13.2821	12.4628	15.3571	14.9146	8.00522	10.7378	11.5749	7.7777
WBGene00013755	fbxa-115	protein_coding	1043	0.296546	4.16419	0.115418	0.202472	0	0	18.8291	20.9096	17.7869	20.2746	10.6651	19.2062	16.8159	18.3353	18.0528	20.0475	17.0536	19.4387	10.2254	18.4144	16.1226	17.5794
WBGene00013756	ftr-1	protein_coding	1044	0.889741	1.65909	0.115688	0.202682	0	0	1.65912	2.24031	0.925565	2.36472	2.97542	4.08133	3.07012	7.35011	1.5892	2.14589	0.886557	2.26506	2.85001	3.90932	2.94073	7.04034
WBGene00013758	fbxa-114	protein_coding	1094	0.4181	2.08975	0.320362	0.441114	0	0	3.51117	2.59592	2.25355	2.98497	4.67565	5.69328	3.87254	7.86941	3.20947	2.37287	2.05992	2.7285	4.27391	5.20409	3.53979	7.19325
WBGene00013761	Y113G7B.11	protein_coding	665	-0.319446	2.22595	0.135569	0.228702	0	0	5.74905	4.37394	5.7546	4.45808	4.09603	4.39	4.84939	3.15575	8.64519	6.57736	8.65354	6.70388	6.15944	6.6015	7.29232	4.74549
WBGene00013762	Y113G7B.12	protein_coding	3155	-2.23269	4.11449	5.54348e-05	0.000682962	-1	-1	20.0252	8.39228	23.9842	5.15587	45.5586	5.52179	24.247	5.11312	6.34714	2.65999	7.60197	1.63419	14.4401	1.75017	7.68525	1.62064
WBGene00013765	cdkr-3	protein_coding	1624	-0.0851446	6.14634	0.314495	0.434939	0	0	73.31	65.6091	81.1278	70.5152	64.7636	68.971	72.1827	69.5864	45.1417	40.3997	49.9555	43.4207	39.8791	42.4698	44.4475	42.8487
WBGene00013766	prmt-1	protein_coding	1278	0.630276	7.98268	0.00115545	0.00599631	0	1	186.246	319.689	193.081	248.412	190.272	286.31	224.363	374.576	145.732	250.148	151.081	194.376	148.883	224.03	175.558	293.095
WBGene00013768	sld-5	protein_coding	1366	0.0141511	3.16764	0.910032	0.939919	0	0	8.79721	9.24573	9.73856	7.83071	9.1581	9.43163	7.77996	9.30748	6.44012	6.76847	7.12925	5.73259	6.70432	6.90456	5.69543	6.81367
WBGene00013771	Y113G7C.1	protein_coding	4638	1.4379	2.89676	0.182695	0.287675	0	0	1.19611	2.77372	1.56944	1.78323	7.53514	6.20773	5.58203	32.3964	0.257894	0.598042	0.338387	0.384483	1.62465	1.33845	1.20354	6.985
WBGene00013819	Y116F11A.6	protein_coding	429	0.479423	2.91696	0.0117472	0.0351844	0	0	6.90658	9.49466	6.35823	8.79986	5.29392	9.50023	6.41934	7.03054	16.0992	22.1321	14.8211	20.5125	12.3401	22.1451	14.9635	16.3882
WBGene00013820	Y116F11B.2	protein_coding	1212	1.55102	2.46297	0.00351884	0.0138023	0	1	5.01595	8.25004	2.05234	10.9708	1.54567	7.5796	2.44214	5.63242	4.13857	6.80696	1.69335	9.05177	1.27531	6.2538	2.01497	4.64721
WBGene00013822	Y116F11B.6	protein_coding	1068	-0.361783	1.60032	0.137356	0.231152	0	0	2.97099	3.09376	3.50105	2.90744	3.9801	2.195	2.86079	2.1571	2.78182	2.89678	3.27814	2.72232	3.72669	2.05524	2.67864	2.01975
WBGene00013823	Y116F11B.7	protein_coding	1366	0.868524	-0.228904	0.19779	0.30625	0	0	0.385842	0.426726	0.40242	0.542723	0.927402	0.65164	0.488428	2.43672	0.282461	0.312391	0.294597	0.397308	0.678918	0.477043	0.357561	1.78384
WBGene00013824	Y116F11B.8	protein_coding	1128	1.3472	-0.394459	0.135133	0.228156	0	0	0.27009	0.320045	0.0804839	0.348893	0.734193	0.788828	0.45354	2.51661	0.239441	0.283727	0.071351	0.309302	0.650881	0.699315	0.402075	2.23104
WBGene00013835	mlt-4	protein_coding	2004	1.06723	3.17644	0.00907999	0.028877	0	1	9.56889	9.85026	5.23146	11.591	3.12998	12.1411	5.23316	14.9798	4.7749	4.9153	2.61051	5.78393	1.56187	6.05843	2.61136	7.47497
WBGene00013853	ZC116.1	protein_coding	962	2.19291	0.475947	0.00122819	0.00628168	1	1	0.540179	2.56036	0.40242	1.27927	0.193209	1.61195	0.732642	3.1957	0.561517	2.66149	0.418316	1.32981	0.200841	1.67563	0.761582	3.32193
WBGene00013854	cyc-2.2	protein_coding	480	0.521737	3.48751	0.371098	0.49273	0	0	7.60109	4.58731	7.0021	6.04748	9.58316	12.3469	12.3851	29.6002	15.8356	9.55689	14.5877	12.5989	19.9649	25.7226	25.8024	61.667
WBGene00013855	ZC116.3	protein_coding	12205	1.57792	1.54951	0.00659505	0.0225879	0	1	1.27328	2.91596	1.44871	3.91536	1.00469	2.195	1.9886	8.10909	0.104324	0.238915	0.118698	0.320799	0.0823176	0.179844	0.162933	0.664407
WBGene00013862	wdr-5.3	protein_coding	1747	1.09724	2.00913	0.00669563	0.0228549	0	1	2.08355	4.26726	1.81089	3.99289	2.66628	5.17882	3.48877	8.10909	1.19264	2.44262	1.03657	2.28557	1.52621	2.96441	1.99701	4.64172
WBGene00013863	ZC302.3	protein_coding	1045	1.008	0.213144	0.114119	0.200772	0	0	0.771685	0.604529	0.482904	0.503957	0.850119	1.78344	0.76753	2.91608	0.738454	0.578496	0.462109	0.482255	0.813511	1.70664	0.734478	2.7905
WBGene00013874	ZC376.2	protein_coding	2344	-0.146094	5.79021	0.181535	0.286345	0	0	55.1755	60.1328	58.2301	54.5824	63.7203	50.0048	55.1226	45.1393	23.539	25.6539	24.8422	23.286	27.1844	21.3331	23.5165	19.2574
WBGene00013875	ZC376.3	protein_coding	2218	-1.125	3.84107	0.000308384	0.00227779	-1	-1	15.4723	7.39659	19.6783	7.28799	23.0305	9.19156	20.0255	11.9839	6.97578	3.3348	8.8721	3.28584	10.3834	4.14407	9.02865	5.40301
WBGene00013876	ceh-74	protein_coding	906	0.0617537	1.31404	0.816873	0.874947	0	0	2.16072	2.63148	2.53524	3.10127	2.89813	2.40078	1.84905	1.71769	2.3849	2.9045	2.79828	3.42304	3.19882	2.64987	2.04089	1.8959
WBGene00013877	ZC376.6	protein_coding	3782	0.565246	4.52863	0.0196062	0.0524414	0	0	21.4914	26.3503	12.5957	22.8331	22.6441	27.0945	17.4787	33.5549	5.68255	6.9673	3.33044	6.03731	5.98733	7.16407	4.62156	8.87225
WBGene00013878	atfs-1	protein_coding	1900	0.121053	5.85528	0.419172	0.538306	0	0	46.5326	68.8451	55.3729	61.4052	69.4392	60.1224	50.2383	50.572	24.4908	36.2343	29.1437	32.3185	36.547	31.6434	26.4412	26.6168
WBGene00013879	ZC376.8	protein_coding	927	0.535606	0.622825	0.566648	0.674506	0	0	0.617348	0.213363	0.764597	0.426425	2.00937	1.30328	1.39551	5.03323	0.665963	0.230165	0.824808	0.460005	2.16761	1.40591	1.5054	5.42959
WBGene00013883	npr-13	protein_coding	1575	0.020422	-0.118415	0.962952	0.975606	0	0	0.617348	1.06682	1.04629	1.16298	0.966044	0.891718	0.732642	0.279624	0.391967	0.677343	0.664312	0.738398	0.613361	0.56617	0.465169	0.177539
WBGene00013884	ZC412.3	protein_coding	1628	1.4322	4.70077	3.7036e-05	0.000521526	1	1	17.7873	44.095	13.1189	40.7042	12.0562	39.3728	13.1178	27.1635	10.9259	27.0854	8.05828	25.0026	7.40555	24.1848	8.0576	16.6852
WBGene00013886	ZC412.5	protein_coding	549	0.491489	1.05148	0.412373	0.532036	0	0	1.62054	0.995694	1.32798	1.04668	1.35246	1.85203	2.33748	5.47264	2.9518	1.81365	2.41892	1.90652	2.4635	3.37346	4.2577	9.96837
WBGene00013887	nspa-5	protein_coding	179	1.96093	0.46487	0.0508549	0.108634	0	0	0.154337	0.497847	0.160968	0.85285	0.927402	2.1607	0.872193	4.8335	0.862218	2.78127	0.899262	4.76452	5.18102	12.071	4.87258	27.0028
WBGene00013896	ZC443.1	protein_coding	1056	-0.316439	3.05197	0.274516	0.392177	0	0	6.82941	9.70802	8.49106	8.5285	11.9017	6.72218	9.24524	4.3142	6.46724	9.1932	8.04077	8.07623	11.2705	6.3657	8.75496	4.08541
WBGene00013897	ZC443.2	protein_coding	624	0.411628	-0.142079	0.201529	0.310543	0	0	0.926022	1.1735	0.764597	0.814084	0.425059	0.926015	0.732642	0.878818	1.48401	1.8806	1.22532	1.30462	0.681185	1.484	1.17411	1.40836
WBGene00013898	ZC443.3	protein_coding	1560	-0.114275	4.10939	0.481312	0.597293	0	0	17.0542	15.9311	20.7649	18.1424	15.6499	19.5492	18.0021	12.3833	10.9322	10.2122	13.3108	11.6298	10.032	12.5315	11.5398	7.93804
WBGene00013899	ZC443.4	protein_coding	1908	1.29701	3.61632	7.47038e-05	0.000833511	1	1	8.10269	20.2339	8.00815	18.5301	6.29861	17.9373	5.79136	12.5831	4.24669	10.6048	4.19714	9.71179	3.30116	9.40108	3.0353	6.5949
WBGene00013901	ugt-16	protein_coding	1785	0.19798	5.43578	0.441913	0.559738	0	0	40.2819	38.6187	30.8253	35.3933	34.1207	44.2429	55.7157	66.4706	22.5669	21.6351	17.2691	19.8282	19.1152	24.786	31.2133	37.2384
WBGene00013902	ZC455.1	protein_coding	2883	-1.17228	1.70277	0.000630027	0.00384814	-1	-1	4.24427	2.31143	4.90952	2.01583	4.4438	1.33758	4.04697	2.1571	1.47217	0.801746	1.70292	0.699212	1.54138	0.463953	1.40374	0.748213
WBGene00013904	ugt-6	protein_coding	1685	-2.08294	6.63825	1.77979e-09	1.05564e-06	-1	-1	148.434	41.1435	172.879	37.6805	165.232	36.5947	157.727	36.6307	88.0911	24.4175	102.599	22.3623	98.0606	21.7179	93.6067	21.7393
WBGene00013905	ugt-4	protein_coding	1732	-2.24351	1.36714	0.000155879	0.00138481	-1	-1	2.73948	0.568968	4.10468	0.736552	5.29392	0.788828	4.43074	1.39812	1.58169	0.328504	2.36991	0.425261	3.05654	0.455443	2.55816	0.807228
WBGene00013906	ugt-5	protein_coding	1663	-0.192219	5.46792	0.0857455	0.161087	0	0	45.9538	38.2987	49.2964	42.9139	39.6851	42.631	53.5526	41.1446	27.6331	23.0299	29.6431	25.8051	23.8636	25.635	32.2024	24.7412
WBGene00013935	ZK218.1	protein_coding	757	-0.0488377	1.7512	0.835373	0.888286	0	0	3.74267	4.16058	3.21936	3.72153	3.32319	2.50367	3.10501	2.55656	4.94408	5.49614	4.25278	4.91615	4.38995	3.30736	4.10172	3.37723
WBGene00013946	ZK228.3	protein_coding	1006	2.1945	5.11571	3.38234e-05	0.000496682	1	1	13.273	74.9971	8.5313	65.9408	15.3408	52.4399	12.4549	33.7546	13.1938	74.5498	8.48041	65.5475	15.2493	52.1271	12.3806	33.5533
WBGene00013947	ZK228.4	protein_coding	941	1.55158	6.35621	0.00150697	0.00730364	1	1	33.4911	146.367	23.9037	145.178	65.7296	123.297	43.4003	73.3813	35.591	155.544	25.4025	154.281	69.8508	131.028	46.1215	77.9822
WBGene00013951	ZK262.4	protein_coding	231	0.296798	-0.319393	0.700114	0.785353	0	0	0.347258	0.177803	0.684113	0.155064	0.734193	1.20039	0.837305	1.67774	1.50328	0.769708	2.96153	0.671271	3.17833	5.19649	3.6247	7.26295
WBGene00013962	ZK287.1	protein_coding	1898	0.176377	3.15041	0.258043	0.373933	0	0	8.17986	11.486	8.69226	8.83863	8.6944	9.36304	7.50086	7.66968	4.30972	6.05166	4.5797	4.65681	4.58082	4.93311	3.95198	4.04093
WBGene00013963	sulp-8	protein_coding	2354	0.398697	3.78211	0.00368453	0.0142741	0	0	11.5367	15.9667	11.308	16.6693	13.4473	14.7476	10.9199	14.86	4.90089	6.78278	4.80374	7.08128	5.71255	6.26493	4.63885	6.31266
WBGene00013964	nlp-73	protein_coding	620	-0.419032	1.7194	0.127219	0.21794	0	0	2.85523	2.95152	3.66202	3.25634	4.86886	2.84664	3.34922	1.95737	4.60522	4.76052	5.90648	5.25215	7.853	4.59135	5.40197	3.15704
WBGene00013965	ZK287.4	protein_coding	4116	0.524684	-0.144243	0.194554	0.302232	0	0	0.848853	0.568968	0.845081	0.814084	0.579626	1.02891	0.45354	1.51796	0.206233	0.138233	0.205316	0.197785	0.140823	0.249977	0.11019	0.368794
WBGene00013966	ztf-9	protein_coding	966	-0.0509959	2.15963	0.809557	0.869722	0	0	3.12532	3.84053	4.78879	3.91536	4.9075	4.87015	5.05872	4.63377	3.23532	3.97571	4.95734	4.05316	5.08023	5.04157	5.23677	4.79686
WBGene00013967	ZK287.7	protein_coding	1389	0.406993	3.25667	0.0347302	0.0816447	0	0	8.44995	10.1703	7.20331	8.56726	7.4965	11.2494	9.45457	13.2622	6.08348	7.32203	5.18597	6.16794	5.39705	8.0989	6.80674	9.54799
WBGene00013968	ZK287.9	protein_coding	490	-2.42394	3.65536	3.23516e-06	0.00011439	-1	-1	13.6202	3.48493	21.7709	4.26425	28.5176	3.63547	20.5837	4.35414	27.7964	7.1121	44.4304	8.70255	58.1992	7.41932	42.0076	8.886
WBGene00014098	ogdh-2	protein_coding	3096	0.119529	6.64558	0.126556	0.217068	0	0	96.2677	113.331	99.7196	103.04	98.0728	100.661	89.5567	99.7058	31.0942	36.6057	32.2092	33.2816	31.6773	32.5133	28.9266	32.2047
WBGene00014099	ZK836.3	protein_coding	605	-0.42069	0.281727	0.154427	0.25245	0	0	0.926022	1.1735	1.69016	0.891616	1.42975	0.994609	1.18618	0.838871	1.53061	1.93966	2.79366	1.47375	2.36322	1.64398	1.96063	1.38656
WBGene00014105	ZK856.4	protein_coding	588	-0.0252337	-0.50448	0.946329	0.964249	0	0	0.7331	0.67565	0.845081	0.620254	0.695552	0.720234	0.279102	0.479355	1.24677	1.14906	1.43721	1.05485	1.18291	1.22489	0.474663	0.81523
WBGene00014106	ZK856.5	protein_coding	1574	-1.28255	4.57094	4.93249e-06	0.000146844	-1	-1	35.7676	12.6951	33.4411	12.1725	29.3291	13.3415	35.7948	17.0171	22.724	8.0655	21.2459	7.73348	18.6335	8.47616	22.7413	10.8114
WBGene00014108	ZK856.7	protein_coding	709	0.5988	7.07724	0.00430253	0.0161245	0	1	105.142	184.666	112.195	179.874	110.515	174.297	101.558	111.45	148.296	260.459	158.243	253.701	155.875	245.834	143.241	157.193
WBGene00014109	chpf-1	protein_coding	776	0.274753	6.75596	0.0624573	0.127362	0	0	99.1615	125.529	112.959	134.479	88.6442	119.456	90.2545	93.5541	127.785	161.764	145.566	173.298	114.232	153.938	116.307	120.559
WBGene00014111	rpc-25	protein_coding	822	0.573456	4.48315	0.000136979	0.00126941	0	0	17.9803	28.235	18.0284	24.8877	17.2342	29.4267	18.4207	24.0876	21.8738	34.3492	21.9324	30.277	20.9662	35.7989	22.4096	29.3036
WBGene00014112	ZK856.11	protein_coding	1105	0.103298	3.93305	0.256369	0.371925	0	0	13.6202	15.7889	13.7628	15.739	15.534	15.708	15.6995	15.7388	12.326	14.2886	12.455	14.2434	14.0579	14.2153	14.2077	14.2433
WBGene00014113	hpo-40	protein_coding	2678	1.54024	2.66828	0.049752	0.106923	0	0	2.16072	4.16058	1.97186	3.1788	4.55973	6.07054	4.15164	24.0476	0.80684	1.55361	0.736317	1.18701	1.70266	2.26682	1.55028	8.9797
WBGene00014114	tftc-3	protein_coding	3326	0.360016	4.86178	0.0206755	0.054644	0	0	25.2727	32.3601	22.5757	26.6322	26.7401	31.5188	27.0031	39.9063	7.59852	9.72942	6.78766	8.00727	8.03972	9.47649	8.11879	11.9983
WBGene00014122	ZK863.1	protein_coding	1113	0.459802	-0.592664	0.237611	0.350992	0	0	0.7331	0.853452	0.482904	0.775318	0.270492	0.65164	0.488428	0.439409	0.658671	0.766803	0.433876	0.696602	0.24303	0.585481	0.438839	0.394797
WBGene00014123	elpc-3	protein_coding	1725	0.134016	5.39331	0.164236	0.264365	0	0	39.7032	46.1931	39.2762	38.7659	37.6371	42.3566	43.4003	48.295	23.0163	26.7786	22.7688	22.473	21.8186	24.5546	25.1596	27.9971
WBGene00014124	usip-1	protein_coding	2252	0.190631	5.23443	0.128993	0.220285	0	0	38.5071	37.4097	32.1131	35.5096	38.5258	40.9847	31.2245	46.2977	17.0991	16.6117	14.2598	15.768	17.1074	18.1993	13.8652	20.5585
WBGene00014125	ZK863.8	protein_coding	729	0.566436	0.820841	0.182638	0.287667	0	0	0.848853	2.5248	0.764597	1.78323	2.43443	1.88633	1.39551	1.87747	1.16441	3.46337	1.04883	2.44613	3.33941	2.58755	1.91428	2.57541
WBGene00014194	ZK1037.6	protein_coding	1579	-2.48485	-0.53736	0.00124663	0.00633931	-1	-1	0.617348	0.213363	0.523146	0.19383	1.89345	0.240078	1.15129	0.0798925	0.390974	0.135125	0.331314	0.122755	1.19914	0.152044	0.729129	0.0505969
WBGene00014300	D2023.1	protein_coding	2291	0.960441	5.72989	4.13044e-05	0.000562058	0	1	40.552	77.4863	38.5518	73.694	30.8748	72.092	33.9457	56.7636	17.7006	33.8221	16.8275	32.1667	13.4765	31.4675	14.817	24.7768
WBGene00014826	R13H4.2	protein_coding	975	0.237415	6.25965	0.157762	0.256776	0	0	70.8021	98.147	76.178	89.9369	74.4627	82.9641	59.6231	60.2389	72.6175	100.664	78.1313	92.243	76.372	85.0914	61.1519	61.7835
WBGene00015041	cyp-34A6	protein_coding	1753	-0.253349	0.00467639	0.379807	0.500637	0	0	0.887437	1.03125	1.16702	0.542723	1.08197	0.891718	0.90708	0.918764	0.506239	0.58828	0.665726	0.309596	0.61721	0.508681	0.517445	0.524109
WBGene00015043	cyp-34A8	protein_coding	1659	-0.728583	3.08779	0.0207397	0.0547591	0	0	7.331	8.17892	9.61783	6.31884	13.4473	6.82507	11.6525	4.03457	4.41893	4.93003	5.79737	3.80883	8.10569	4.11397	7.02381	2.43193
WBGene00015044	cyp-34A9	protein_coding	1681	-1.7188	2.27342	0.000597741	0.00369722	-1	-1	8.06411	1.28018	8.77275	1.7057	5.13935	2.57226	7.25664	3.31554	4.79721	0.761558	5.21877	1.01469	3.05732	1.5302	4.31686	1.97236
WBGene00015046	nlp-34	protein_coding	253	-1.94416	4.19105	5.21181e-06	0.000151886	-1	-1	22.8033	8.99681	37.7872	6.5902	29.7155	8.09406	25.2587	6.31151	90.1316	35.5605	149.357	26.0482	117.453	31.9923	99.8368	24.9467
WBGene00015053	B0222.1	protein_coding	902	-0.0360119	1.63566	0.895249	0.930764	0	0	3.00957	3.48493	3.66202	3.79906	2.43443	2.81234	3.17478	1.87747	3.33655	3.86356	4.05989	4.21182	2.69893	3.1179	3.51971	2.08146
WBGene00015055	pitr-3	protein_coding	1622	-0.764763	1.37029	0.0358228	0.0835609	0	0	2.08355	2.09807	2.45476	1.4731	4.83022	1.74914	3.27944	2.11715	1.28456	1.29351	1.51342	0.908202	2.97794	1.07838	2.02185	1.30527
WBGene00015056	B0222.5	protein_coding	1522	1.01366	3.62782	0.077054	0.148606	0	0	4.43719	22.2253	2.81694	16.9407	15.9977	15.8108	9.28013	10.7455	2.91537	14.6027	1.85081	11.1306	10.511	10.3882	6.09733	7.06015
WBGene00015057	gad-3	protein_coding	3848	-0.107614	5.79427	0.629472	0.728337	0	0	74.429	45.5886	67.0834	69.8949	45.7132	50.5536	42.7374	47.3763	19.3423	11.8473	17.4333	18.164	11.8797	13.1376	11.1064	12.3119
WBGene00015067	B0238.1	protein_coding	1802	0.185037	4.65459	0.163537	0.263477	0	0	27.009	27.6661	23.9842	30.1599	20.171	26.7172	22.8514	22.33	14.9883	15.353	13.3098	16.7369	11.1937	14.8264	12.6812	12.3918
WBGene00015073	B0238.9	protein_coding	2018	1.44752	1.52254	0.133463	0.226008	0	0	0.501595	1.3513	0.60363	1.04668	2.93677	3.08672	1.95371	10.9453	0.24856	0.669623	0.299123	0.518672	1.45529	1.52959	0.968142	5.42382
WBGene00015074	natc-2	protein_coding	1099	1.13776	7.18356	1.44496e-05	0.000286401	1	1	96.5378	209.558	102.054	229.223	77.129	197.138	87.4635	163.22	87.8415	190.681	92.8604	208.574	70.181	179.38	79.5846	148.517
WBGene00015075	B0238.11	protein_coding	1119	0.282454	5.43736	0.0670549	0.134072	0	0	39.163	41.3924	37.4653	38.3395	37.6371	51.7882	41.8652	58.4014	34.9982	36.9906	33.481	34.2623	33.6346	46.2808	37.4131	52.1907
WBGene00015076	B0238.12	protein_coding	680	1.66139	0.583954	0.0106597	0.0326245	0	1	0.848853	0.640089	0.40242	1.74447	0.772835	3.12101	0.697754	3.15575	1.24831	0.941308	0.591794	2.56539	1.13652	4.58973	1.02611	4.64081
WBGene00015152	B0348.2	protein_coding	553	0.194852	-0.0484049	0.582434	0.687234	0	0	0.848853	0.889013	1.04629	1.16298	0.734193	1.26898	0.697754	0.479355	1.535	1.60762	1.89203	2.10303	1.32766	2.29473	1.26176	0.866826
WBGene00015218	B0507.1	protein_coding	2038	0.446082	1.18249	0.209699	0.320066	0	0	2.12213	2.13363	1.97186	2.09336	1.73888	1.64625	1.60483	4.27425	1.04128	1.04692	0.967545	1.02716	0.853228	0.807777	0.787456	2.09728
WBGene00015219	B0507.2	protein_coding	1560	-0.20226	5.40272	0.0713047	0.14027	0	0	48.4232	41.4991	47.8075	41.5958	38.2167	38.9612	46.296	35.0329	31.0405	26.602	30.6458	26.664	24.4979	24.9751	29.6769	22.457
WBGene00015220	B0507.3	protein_coding	1443	-0.0260009	3.10634	0.931496	0.953391	0	0	12.4241	10.846	8.12888	7.40429	4.4438	7.47671	9.45457	8.10909	8.60993	7.51625	5.63332	5.13118	3.07956	5.18137	6.55202	5.6196
WBGene00015225	B0507.8	protein_coding	1276	-2.39212	-0.652291	0.00160733	0.00764861	-1	-1	0.964606	0.071121	1.44871	0.387659	0.772835	0.137187	0.627979	0.119839	0.755961	0.0557375	1.13535	0.303808	0.60567	0.107514	0.492146	0.0939175
WBGene00015227	ddn-1	protein_coding	1430	-1.57542	0.199399	0.00135199	0.00673234	-1	-1	2.08355	0.426726	1.97186	0.736552	1.46839	0.514453	0.941968	0.479355	1.45703	0.29841	1.37892	0.515071	1.02684	0.359757	0.658719	0.335213
WBGene00015257	B0554.4	protein_coding	1812	1.01543	2.70595	0.060566	0.124276	0	0	8.06411	5.22739	3.98395	9.45888	1.42975	10.0147	3.59343	9.82678	4.45039	2.88488	2.19865	5.22013	0.789043	5.52687	1.98313	5.42317
WBGene00015258	B0554.5	protein_coding	1550	1.93775	-0.185093	0.00120628	0.00620773	1	1	0.501595	0.817892	0.241452	1.51187	0.154567	1.26898	0.418652	1.51796	0.32361	0.527672	0.155775	0.9754	0.0997207	0.818699	0.270098	0.979327
WBGene00015259	dod-20	protein_coding	1149	-0.275598	0.542777	0.407626	0.527402	0	0	2.08355	1.5291	1.69016	1.39557	1.31382	1.23469	0.976856	0.838871	1.81336	1.33081	1.47099	1.2146	1.14345	1.07458	0.850179	0.730088
WBGene00015260	B0554.7	protein_coding	1422	2.68475	0.228349	6.41932e-05	0.000757052	1	1	0.27009	1.7069	0.160968	1.55064	0.270492	2.67515	0.45354	1.6378	0.189936	1.20035	0.113198	1.09046	0.19022	1.88126	0.318945	1.15176
WBGene00015339	C02E7.6	protein_coding	324	-1.30332	8.37672	0.000419958	0.00286146	-1	-1	486.354	146.829	586.486	136.378	404	224.13	415.094	259.251	1501.09	453.177	1810.14	420.921	1246.91	691.759	1281.15	800.158
WBGene00015340	C02E7.7	protein_coding	301	-1.99999	7.66964	7.41633e-05	0.00083079	-1	-1	223.248	86.5543	417.349	46.209	359.793	93.5618	302.267	99.3064	741.689	287.556	1386.54	153.518	1195.33	310.837	1004.21	329.922
WBGene00015344	nra-4	protein_coding	3636	-0.124914	8.33178	0.197462	0.305875	0	0	376.736	304.825	332.318	317.299	345.187	293.753	289.987	316.854	103.613	83.8352	91.3966	87.2659	94.9359	80.79	79.7543	87.1435
WBGene00015360	C02G6.2	protein_coding	2451	1.2374	0.0441474	0.138512	0.232694	0	0	0.347258	0.497847	0.20121	0.348893	0.734193	1.50906	0.976856	3.03592	0.14168	0.20312	0.082093	0.142347	0.299549	0.615692	0.398554	1.23864
WBGene00015361	C02H6.1	protein_coding	1005	0.671898	-1.03924	0.319422	0.440076	0	0	0.424427	0.177803	0.0804839	0.65902	0.154567	0.480156	0.593091	0.719033	0.422315	0.176918	0.0800835	0.655742	0.153798	0.477767	0.59014	0.715455
WBGene00015362	fbxa-105	protein_coding	1147	-0.793655	2.98928	0.000841337	0.00473989	0	-1	8.41136	5.36964	9.25565	5.93118	12.4813	6.48211	9.76856	5.23296	7.33336	4.68146	8.06944	5.17104	10.8817	5.65136	8.51662	4.5623
WBGene00015369	ugt-51	protein_coding	1672	-2.1563	4.24501	2.52249e-08	6.73553e-06	-1	-1	26.4688	6.40089	35.6141	6.78403	30.7975	7.06515	30.5616	7.43	15.8306	3.82828	21.3003	4.05744	18.4195	4.22557	18.2785	4.44378
WBGene00015371	C03A7.13	protein_coding	1558	-1.22619	1.97559	0.000329767	0.0023885	-1	-1	5.59471	1.74246	6.43871	2.67485	5.25528	2.46937	4.36096	2.35683	3.59096	1.1184	4.13268	1.71685	3.37309	1.58496	2.79908	1.51273
WBGene00015393	C03G6.5	protein_coding	828	1.62375	4.34295	2.37425e-06	9.62762e-05	1	1	10.4949	30.0842	11.3482	33.61	8.84896	34.6741	8.93125	23.7281	12.675	36.3336	13.7056	40.5918	10.6872	41.877	10.7865	28.6571
WBGene00015395	nhr-147	protein_coding	1483	0.928764	1.04193	0.0652989	0.131303	0	0	2.12213	4.19614	1.56944	2.44225	0.579626	1.92062	1.18618	1.83753	1.43097	2.82949	1.05829	1.64683	0.390847	1.29509	0.799853	1.23906
WBGene00015396	nhr-148	protein_coding	1187	1.94442	1.63684	0.000123589	0.00117859	1	1	1.77487	6.04529	1.20726	4.96204	0.927402	5.00734	1.08152	3.23565	1.49526	5.09291	1.01707	4.18032	0.781299	4.21848	0.911136	2.7259
WBGene00015400	cyp-35A2	protein_coding	1610	-1.95862	7.27328	0.00012866	0.00122237	-1	-1	209.86	45.0907	252.237	52.4115	221.495	48.4615	300.209	107.216	130.348	28.0067	156.669	32.5537	137.574	30.1003	186.465	66.5936
WBGene00015402	C03G6.17	protein_coding	1038	0.902262	-0.301848	0.00837371	0.0270212	0	1	0.617348	0.924573	0.40242	0.969148	0.502343	0.754531	0.523316	1.19839	0.594747	0.890726	0.387688	0.933668	0.483953	0.726908	0.504158	1.15452
WBGene00015419	srsx-18	protein_coding	933	1.59962	0.0332267	0.000695845	0.0041516	1	1	0.694516	1.5291	0.442662	1.78323	0.386418	1.23469	0.348877	1.15844	0.74439	1.63891	0.47445	1.91129	0.414167	1.32335	0.37393	1.24163
WBGene00015421	C04E6.4	protein_coding	1441	0.874311	0.58122	0.151753	0.249201	0	0	0.848853	0.995694	0.643871	0.930382	1.50703	1.26898	1.01174	4.19436	0.589072	0.690974	0.446823	0.64565	1.04582	0.880627	0.702112	2.91073
WBGene00015422	C04E6.5	protein_coding	1622	0.513207	1.37035	0.441415	0.559357	0	0	1.69771	1.31574	0.925565	0.891616	3.12998	3.46398	2.51191	6.15172	1.04667	0.811183	0.570632	0.549701	1.92971	2.13562	1.54865	3.79268
WBGene00015423	C04E6.7	protein_coding	1094	0.205177	2.24853	0.257993	0.373898	0	0	5.05453	5.08515	4.5071	5.15587	3.9801	5.55609	3.83765	4.2343	4.62023	4.64822	4.11984	4.71286	3.63812	5.07869	3.5079	3.87048
WBGene00015425	C04E6.11	protein_coding	3199	0.306804	4.84616	0.0791636	0.151636	0	0	24.3852	35.8094	21.449	26.5934	26.7015	26.8544	30.0383	37.6693	7.62277	11.1939	6.7049	8.31304	8.34681	8.39463	9.38991	11.7753
WBGene00015426	C04E6.12	protein_coding	946	0.275167	-0.941731	0.682436	0.771885	0	0	0.463011	0.462287	0.362178	0.155064	0.115925	0.308672	0.662866	1.0386	0.489441	0.488675	0.382852	0.163915	0.122543	0.326291	0.700704	1.09789
WBGene00015427	C04E6.13	protein_coding	365	1.49991	1.71232	8.83562e-05	0.000937344	1	1	1.73629	5.29852	1.85113	5.34969	1.27518	4.3557	1.81416	3.91473	4.75696	14.5165	5.07159	14.6567	3.49364	11.9334	4.9703	10.7253
WBGene00015433	C04E12.2	protein_coding	743	0.792069	4.41911	0.0011832	0.00610576	0	1	16.6684	26.3148	18.5515	32.951	13.37	28.2606	13.8504	20.5723	22.4339	35.4169	24.9684	44.3486	17.9947	38.0358	18.6412	27.6882
WBGene00015434	C04E12.4	protein_coding	1917	2.07499	2.79946	0.000279925	0.00211393	1	1	1.62054	15.0421	1.89137	12.2113	4.17331	9.70601	2.86079	7.54984	0.845351	7.84668	0.986631	6.36998	2.177	5.06312	1.49233	3.93836
WBGene00015435	C04E12.5	protein_coding	1531	2.72709	-0.230489	4.54686e-05	0.000598021	1	1	0.192921	1.5291	0.120726	1.31804	0.347776	1.23469	0.139551	1.31823	0.12601	0.99876	0.0788543	0.860902	0.227156	0.806458	0.0911501	0.861023
WBGene00015437	scrm-3	protein_coding	888	0.443706	1.61241	0.191214	0.298162	0	0	3.81984	3.76941	2.25355	4.26425	1.62295	3.39539	2.40725	2.31688	4.30162	4.24484	2.53778	4.80208	1.82765	3.82364	2.71087	2.6091
WBGene00015449	ugt-63	protein_coding	1561	0.902113	2.65814	0.213719	0.324452	0	0	1.73629	6.64981	0.724355	6.78403	8.73304	6.82507	6.17512	12.2635	1.11229	4.25997	0.464033	4.34595	5.59451	4.37224	3.95588	7.85618
WBGene00015450	C04F5.8	protein_coding	1101	0.0961976	5.10267	0.337413	0.458788	0	0	29.8642	38.1209	32.8777	31.8268	33.8502	33.0622	35.9692	38.7079	27.1246	34.6239	29.8617	28.9072	30.7449	30.0292	32.6696	35.1571
WBGene00015451	C04F5.9	protein_coding	1696	0.406695	2.68512	0.0525891	0.111393	0	0	5.09312	7.71663	5.07049	5.77612	5.44849	6.31062	6.2449	9.18764	3.00302	4.5499	2.98967	3.40573	3.21255	3.72088	3.68213	5.41724
WBGene00015460	C05C8.1	protein_coding	673	-0.194884	4.48967	0.0574337	0.119057	0	0	25.0798	19.8072	26.0366	21.5151	21.3303	22.2244	23.1654	19.9731	37.2656	29.4312	38.6873	31.9689	31.6943	33.0228	34.4212	29.6777
WBGene00015461	krr-1	protein_coding	1253	0.124329	4.95403	0.430208	0.549039	0	0	26.7003	31.5066	28.6925	24.5776	27.7834	33.9882	35.1668	38.9476	21.3091	25.1449	22.8991	19.615	22.1735	27.1254	28.0661	31.0835
WBGene00015462	C05C8.5	protein_coding	2101	0.218595	3.85248	0.0457385	0.100355	0	0	13.0415	15.6822	13.1189	13.4518	13.2928	15.9137	13.676	16.7774	6.20727	7.46415	6.24411	6.40256	6.32688	7.57436	6.50927	7.98545
WBGene00015463	hpo-9	protein_coding	1847	0.723771	4.27416	0.00624272	0.0216007	0	1	14.5463	19.4516	11.5494	20.1583	15.4953	22.4987	16.5368	33.9543	7.87561	10.5315	6.25308	10.9141	8.38947	12.1812	8.95331	18.3835
WBGene00015464	C05C8.7	protein_coding	2227	1.60241	7.20376	5.00699e-06	0.000148551	1	1	93.5282	242.807	64.7091	232.13	62.9474	233.802	70.822	177.961	41.9974	109.029	29.0566	104.235	28.2656	104.985	31.8015	79.9104
WBGene00015466	hyls-1	protein_coding	1167	0.402105	2.83351	0.0270243	0.0673727	0	0	7.02233	7.64551	5.59363	6.9391	5.33256	9.26015	6.34956	8.26887	6.01742	6.55142	4.79317	5.9461	4.56946	7.935	5.44093	7.08558
WBGene00015574	irg-1	protein_coding	646	0.789203	3.12667	0.0941828	0.172898	0	0	3.78126	9.85026	4.18516	7.63688	11.9017	17.4571	5.51226	8.90801	5.85334	15.2481	6.47858	11.8218	18.4236	27.0234	8.53291	13.7895
WBGene00015577	ugt-64	protein_coding	1713	-0.683369	6.34212	0.00324117	0.0129836	0	-1	75.9724	72.01	114.287	70.8641	114.07	51.3081	95.2783	54.6465	44.3505	42.0374	66.7176	41.3684	66.5911	29.9522	55.6207	31.901
WBGene00015592	C08D8.1	protein_coding	1354	-1.94436	-0.755705	0.00134825	0.00671846	-1	-1	0.694516	0.142242	0.804839	0.310127	1.00469	0.308672	0.802417	0.0798925	0.512937	0.105053	0.594416	0.229045	0.742013	0.22797	0.592627	0.0590048
WBGene00015660	catp-3	protein_coding	3443	0.0799573	6.16178	0.682069	0.771812	0	0	63.1238	91.5327	80.2827	66.2897	69.0142	86.5996	65.7633	49.5334	18.334	26.5852	23.3177	19.2535	20.0448	25.1524	19.1006	14.3867
WBGene00015661	C09H5.7	protein_coding	1002	0.467689	0.734735	0.520299	0.63204	0	0	1.15753	0.533408	0.724355	0.542723	1.73888	1.85203	1.7095	4.47398	1.15522	0.532343	0.72291	0.541639	1.73541	1.84833	1.70609	4.46505
WBGene00015670	C10B5.1	protein_coding	997	0.368022	1.56955	0.107729	0.192272	0	0	1.85204	3.41381	2.73645	3.06251	2.85949	3.32679	2.65147	3.23565	1.85762	3.42408	2.74469	3.07172	2.86809	3.33681	2.65944	3.24538
WBGene00015671	C10B5.3	protein_coding	772	-1.05272	3.90976	2.17801e-05	0.000376812	-1	-1	16.0896	9.67246	21.6904	9.38135	22.76	9.15726	20.2	10.7056	20.8415	12.5291	28.0964	12.152	29.4819	11.8617	26.1658	13.8674
WBGene00015677	cpg-4	protein_coding	2539	1.25905	1.66891	0.0468037	0.102201	0	0	1.19611	2.20475	1.16702	2.05459	2.39579	4.21851	2.5468	9.0678	0.471095	0.868354	0.459636	0.809213	0.943596	1.66149	1.00307	3.57141
WBGene00015678	mcp-1	protein_coding	1584	0.381788	3.07186	0.0103822	0.0320108	0	0	7.48534	9.21017	7.96791	9.65271	6.37589	9.94609	7.11709	8.90801	4.72559	5.8145	5.03025	6.09388	4.02518	6.2791	4.49311	5.62375
WBGene00015684	C10G8.8	protein_coding	1393	-1.08734	7.61056	5.49285e-05	0.000680798	-1	-1	250.45	129.085	262.659	130.564	343.023	124.772	206.64	115.724	179.792	92.6666	188.557	93.7283	246.248	89.5707	148.342	83.0756
WBGene00015705	nhr-152	protein_coding	1378	-0.3459	1.57268	0.144829	0.24065	0	0	3.62692	3.23601	3.13887	2.67485	3.36183	2.26359	2.86079	2.03726	2.63202	2.34834	2.27785	1.94111	2.43965	1.64266	2.07605	1.47842
WBGene00015706	C12D5.3	protein_coding	704	-0.430021	-0.811475	0.266393	0.383207	0	0	0.848853	0.391166	0.442662	0.503957	0.463701	0.240078	0.523316	0.559248	1.20576	0.555633	0.628781	0.715848	0.658666	0.34102	0.743346	0.794386
WBGene00015709	cyp-33A1	protein_coding	1747	-0.486053	5.01187	0.000904351	0.00499546	0	0	38.5842	31.0799	39.8395	26.4383	34.1207	25.8941	37.7136	23.8479	22.086	17.7904	22.8045	15.1336	19.531	14.8221	21.5876	13.6508
WBGene00015710	C12D5.9	protein_coding	1172	-2.90778	1.18558	6.25341e-06	0.000171177	-1	-1	4.1671	0.391166	4.62783	0.542723	2.89813	0.411562	3.87254	0.719033	3.55554	0.333759	3.94866	0.463074	2.47281	0.351162	3.30421	0.613509
WBGene00015718	C13A2.1	protein_coding	1773	-0.136476	0.778401	0.583346	0.688189	0	0	2.00638	1.38686	1.81089	1.27927	1.70024	1.74914	1.36062	1.83753	1.13163	0.782211	1.02137	0.721531	0.958961	0.986542	0.767411	1.03639
WBGene00015720	C13A2.3	protein_coding	1225	1.15802	0.623733	0.0340739	0.0804782	0	0	1.85204	1.74246	0.563388	1.822	0.502343	2.88094	0.697754	1.6378	1.51187	1.42242	0.459908	1.48734	0.410076	2.35178	0.569595	1.33698
WBGene00015739	ugt-7	protein_coding	1593	1.4674	3.85178	1.05584e-05	0.000236427	1	1	7.71685	25.7458	7.36428	23.8023	7.92156	19.2062	7.50086	15.619	4.84422	16.1618	4.6229	14.9418	4.97273	12.0566	4.70864	9.80476
WBGene00015741	C13F10.1	protein_coding	1046	0.0939058	2.71612	0.650176	0.74589	0	0	6.01914	7.43215	7.24355	6.47391	6.64638	8.19695	5.23316	4.71366	5.75444	7.1053	6.925	6.1892	6.35409	7.83647	5.00302	4.50636
WBGene00015742	kxd-1	protein_coding	528	0.153403	1.79135	0.430186	0.549039	0	0	3.39541	3.44937	3.50105	4.07042	3.24591	3.66976	2.68635	3.07586	6.43071	6.5329	6.63078	7.70913	6.14755	6.95031	5.08779	5.82549
WBGene00015743	soap-1	protein_coding	6573	-0.245859	6.34416	0.0844288	0.159248	0	0	106.994	66.5693	89.981	72.7636	78.7905	72.2635	76.5087	85.485	16.2778	10.1277	13.6895	11.0701	11.987	10.994	11.6399	13.0055
WBGene00015744	C13F10.5	protein_coding	696	0.243941	3.08707	0.0954613	0.174544	0	0	7.21525	8.35672	7.24355	8.06331	8.50119	10.3234	7.88462	9.78683	10.3667	12.0068	10.4074	11.5852	12.2143	14.8324	11.3285	14.0615
WBGene00015745	C13F10.6	protein_coding	1633	0.176122	3.20874	0.300721	0.420036	0	0	9.10588	8.25004	7.12283	8.83863	8.96489	9.53452	9.24524	12.3034	5.57617	5.05207	4.36181	5.41251	5.48983	5.83866	5.66151	7.53426
WBGene00015746	C13F10.7	protein_coding	983	0.189714	4.18889	0.056504	0.117592	0	0	16.707	18.4559	16.4187	17.9874	16.9251	21.6413	17.8276	19.334	16.9959	18.7751	16.7027	18.2985	17.2178	22.0156	18.1359	19.6683
WBGene00015756	C14C6.2	protein_coding	761	1.87957	0.458503	0.0394332	0.0894325	0	0	0.231505	1.49354	0.523146	0.581489	0.618268	0.720234	0.837305	5.43269	0.304212	1.9626	0.687445	0.764111	0.812442	0.946431	1.10027	7.13888
WBGene00015759	C14C6.5	protein_coding	573	2.90709	3.69086	0.000886974	0.00492253	1	1	1.85204	16.6779	2.41452	9.92407	4.4438	12.7241	3.34922	51.3709	3.23219	29.1062	4.21382	17.3195	7.75533	22.2062	5.84506	89.6525
WBGene00015765	C14C11.1	protein_coding	1143	0.158089	1.2007	0.81007	0.869745	0	0	1.85204	0.67565	1.08653	0.969148	3.12998	2.64086	2.33748	5.11312	1.62034	0.59112	0.950598	0.847898	2.73839	2.31046	2.04504	4.47342
WBGene00015766	C14C11.2	protein_coding	2007	-0.331287	1.56104	0.49901	0.612807	0	0	3.04815	1.38686	3.50105	1.16298	2.85949	2.26359	3.419	5.39274	1.51876	0.691011	1.74442	0.57946	1.42476	1.12785	1.70354	2.68697
WBGene00015767	hex-2	protein_coding	1946	-0.28663	7.16043	0.0244986	0.0624241	0	0	167.108	146.865	156.944	132.773	156.692	130.259	147.819	105.378	85.8727	75.4701	80.6494	68.2288	80.5202	66.937	75.9605	54.1512
WBGene00015768	C14C11.4	protein_coding	1728	-2.50151	1.45366	0.000242208	0.00190936	-1	-1	2.66231	0.746771	4.5071	0.503957	6.29861	0.54875	4.67495	1.39812	1.54069	0.432159	2.60828	0.291642	3.64503	0.317563	2.70541	0.809097
WBGene00015769	C14C11.7	protein_coding	449	0.415936	3.01377	0.0493352	0.106351	0	0	8.83579	8.4634	7.60573	9.84654	5.71898	9.05437	5.26804	9.22758	19.6788	18.8494	16.9393	21.9299	12.7372	20.1656	11.7328	20.5514
WBGene00015857	C16D9.1	protein_coding	1367	2.09	1.46085	0.00108314	0.00569623	1	1	1.54337	6.25865	0.362178	3.83782	0.88876	3.60117	1.25596	3.63511	1.12902	4.57838	0.264943	2.80748	0.650154	2.63436	0.918769	2.65919
WBGene00015859	C16D9.4	protein_coding	1262	-0.747289	4.25995	0.00542426	0.0193996	0	-1	18.8291	18.9537	23.0586	14.8473	29.8701	12.2783	23.933	10.9053	14.9201	15.0188	18.2715	11.7649	23.6688	9.72922	18.9643	8.6413
WBGene00015860	C16D9.5	protein_coding	1399	-0.032024	0.51265	0.958389	0.972895	0	0	0.617348	0.817892	0.845081	0.581489	2.43443	1.16609	1.56995	2.79624	0.441278	0.584626	0.604061	0.415646	1.74012	0.833519	1.12219	1.99874
WBGene00015861	C16D9.6	protein_coding	1202	0.578619	1.8794	0.0484438	0.104844	0	0	2.85523	6.04529	2.69621	3.95412	3.24591	4.45859	2.75613	2.79624	2.3754	5.02936	2.2431	3.28962	2.70042	3.70931	2.29295	2.32632
WBGene00015864	C16D9.9	protein_coding	374	0.403153	0.545256	0.145655	0.241767	0	0	1.11894	1.84915	1.2475	1.86076	1.35246	1.47476	1.04663	1.1185	2.99183	4.94424	3.33556	4.9753	3.61621	3.94322	2.79848	2.99063
WBGene00015877	C17B7.3	protein_coding	837	1.47302	-0.157309	0.0112375	0.0339453	0	1	0.617348	1.03125	0.684113	1.4731	0.154567	1.40617	0.279102	0.918764	0.737572	1.23208	0.81734	1.75998	0.184668	1.68001	0.333455	1.09769
WBGene00015878	C17B7.4	protein_coding	649	1.41458	1.8367	0.000273555	0.00207579	1	1	1.92921	5.4052	1.93161	6.20254	2.04801	5.4875	1.7095	3.23565	2.97259	8.3285	2.97629	9.55708	3.15564	8.45531	2.63405	4.98559
WBGene00015879	C17B7.5	protein_coding	2768	2.01883	3.32469	0.00037115	0.002608	1	1	5.94197	19.1316	3.86323	21.7864	2.85949	14.6791	3.07012	8.18898	2.14667	6.91169	1.39568	7.87082	1.03305	5.30313	1.10915	2.95845
WBGene00015882	C17B7.8	protein_coding	1598	1.41847	1.95744	0.000422135	0.00287491	1	1	2.50798	6.22309	1.56944	5.73735	2.74356	4.93875	1.46528	5.27291	1.56945	3.8943	0.982126	3.59033	1.71687	3.09058	0.916948	3.29969
WBGene00015884	C17B7.10	protein_coding	1481	1.47886	1.76222	0.000208599	0.00171335	1	1	1.92921	5.54744	1.89137	4.22548	1.77752	6.13914	1.39551	3.59516	1.30264	3.74574	1.27709	2.85313	1.20022	4.14526	0.942274	2.42752
WBGene00015885	fbxa-65	protein_coding	1088	0.685803	4.50471	0.000872203	0.0048649	0	1	20.1796	30.6887	16.5797	31.2453	15.4953	27.9862	17.1299	21.6908	18.5474	28.2065	15.2387	28.7181	14.242	25.7226	15.7444	19.9364
WBGene00015886	C17B7.12	protein_coding	516	-0.199487	0.165587	0.541124	0.651079	0	0	1.27328	1.03125	1.36823	1.24051	1.00469	1.0632	0.837305	0.559248	2.4676	1.99856	2.6516	2.40409	1.94707	2.06047	1.62268	1.08381
WBGene00015897	nhr-156	protein_coding	1233	-0.635887	4.95373	0.0140777	0.0404664	0	-1	27.6649	26.4926	43.5821	31.788	40.7284	20.5438	38.516	18.0158	22.4371	21.4863	35.3464	25.7811	33.032	16.6617	31.2377	14.6113
WBGene00015900	nhr-157	protein_coding	1101	0.682208	-1.06999	0.0814885	0.154763	0	0	0.385842	0.497847	0.321936	0.387659	0.347776	0.685937	0.174439	0.399463	0.350447	0.452177	0.292403	0.352097	0.315873	0.623013	0.158436	0.362818
WBGene00015901	nhr-158	protein_coding	1237	0.0255383	-0.194888	0.944887	0.963265	0	0	0.501595	1.1735	1.08653	0.85285	0.850119	0.480156	0.732642	0.719033	0.405493	0.948663	0.878361	0.68945	0.687242	0.388162	0.592273	0.581271
WBGene00015906	C17E7.13	protein_coding	888	0.444041	0.179301	0.291742	0.410218	0	0	0.810269	1.63578	1.28774	1.39557	0.502343	1.23469	0.976856	0.599194	0.912465	1.8421	1.45016	1.57159	0.565701	1.39041	1.10006	0.674768
WBGene00015963	C18B10.6	protein_coding	1383	0.837845	-0.626191	0.0888132	0.165495	0	0	0.540179	0.924573	0.241452	1.04668	0.579626	0.377265	0.279102	0.599194	0.390585	0.668527	0.174586	0.756818	0.419108	0.272788	0.201809	0.433257
WBGene00015965	ugt-48	protein_coding	1636	1.1363	7.04212	4.87107e-07	4.08663e-05	1	1	79.0591	201.095	81.8119	174.912	77.7086	173.645	90.8825	174.605	48.3246	122.918	50.0073	106.914	47.4991	106.14	55.5516	106.727
WBGene00015968	C18C4.7	protein_coding	4384	-0.534677	6.60652	0.000422553	0.00287579	0	0	133.887	82.0025	115.173	72.7636	102.246	83.1356	109.547	80.2121	30.54	18.705	26.2711	16.5975	23.3226	18.9634	24.988	18.2965
WBGene00015969	glb-6	protein_coding	1288	0.64059	1.23165	0.0435323	0.0965172	0	0	1.73629	3.37825	2.495	2.79115	1.58431	2.70945	1.29085	2.19704	1.34805	2.62286	1.93711	2.16704	1.23006	2.10361	1.00221	1.70578
WBGene00015980	C18G1.1	protein_coding	727	1.12197	1.33022	0.000625749	0.00382862	1	1	1.65912	3.69829	1.64992	3.83782	1.42975	3.15531	1.39551	2.6764	2.28215	5.08706	2.26949	5.27899	1.96664	4.34018	1.91954	3.68143
WBGene00015981	elt-7	protein_coding	846	-1.49091	4.17288	4.41222e-06	0.000137537	-1	-1	23.3435	10.1347	31.4692	11.2421	25.349	8.29984	25.8518	8.0292	27.5927	11.9796	37.1977	13.2885	29.9634	9.81068	30.5577	9.49078
WBGene00015982	bgnt-1.4	protein_coding	1360	0.76274	-0.636644	0.379717	0.500637	0	0	0.347258	0.177803	0.040242	0.310127	0.65691	0.754531	0.627979	1.6378	0.255337	0.130737	0.0295897	0.228035	0.483022	0.554802	0.461749	1.20426
WBGene00015984	C18G1.6	protein_coding	1490	-0.881489	0.125387	0.0101152	0.0313513	0	-1	1.11894	0.924573	1.48895	0.620254	1.27518	0.514453	1.39551	0.798925	0.750968	0.620519	0.999297	0.416278	0.855824	0.34527	0.936583	0.536191
WBGene00015987	C18G1.9	protein_coding	1134	-0.191125	0.695023	0.822289	0.878333	0	0	1.2347	0.284484	0.804839	0.310127	3.0527	1.44047	1.50017	3.75495	1.0888	0.250868	0.709735	0.273481	2.69197	1.27025	1.3229	3.31124
WBGene00016044	C24B5.1	protein_coding	1443	0.597967	1.38268	0.0323657	0.0773584	0	0	2.62373	2.95152	1.93161	3.60523	1.93209	3.08672	1.56995	2.55656	1.81825	2.04541	1.33861	2.49843	1.33894	2.1391	1.08797	1.7717
WBGene00016045	spas-1	protein_coding	1902	0.129686	4.11271	0.272235	0.389789	0	0	17.4015	16.9624	15.7346	16.7469	17.0024	16.5654	15.6646	21.7308	9.14905	8.91817	8.27267	8.80487	8.93921	8.70945	8.23585	11.4252
WBGene00016046	C24B5.4	protein_coding	1159	-0.407839	2.36882	0.176132	0.279348	0	0	8.25703	4.55174	6.59968	4.92327	3.24591	3.87554	5.12849	4.15441	7.12427	3.9273	5.69429	4.24786	2.80061	3.34387	4.42493	3.58448
WBGene00016048	C24B9.3	protein_coding	1605	-0.986658	6.44775	6.82281e-05	0.00078565	0	-1	97.0779	61.6619	112.798	58.3815	144.018	49.3875	109.826	64.5931	60.4847	38.4186	70.2793	36.3747	89.7307	30.771	68.4277	40.2449
WBGene00016052	dod-3	protein_coding	448	-3.22459	3.67881	0.000436102	0.00293472	-1	-1	22.3403	0.960134	42.3345	1.5894	15.6886	2.67515	11.7223	4.63377	49.8667	2.14316	94.4968	3.54777	35.0191	5.97133	26.1658	10.3432
WBGene00016059	hir-1	protein_coding	3298	0.359302	5.12583	0.0610652	0.125155	0	0	41.2851	40.1478	30.7046	37.5642	25.7741	43.1454	24.3516	35.7519	12.5182	12.1734	9.31007	11.39	7.81506	13.0823	7.38375	10.8405
WBGene00016060	mms-19	protein_coding	2925	0.051368	5.35805	0.551921	0.661203	0	0	44.4105	42.9571	38.5116	38.2619	40.0329	40.1959	37.888	45.2591	15.1831	14.6862	13.1663	13.081	13.6864	13.7422	12.9532	15.4732
WBGene00016061	hpo-15	protein_coding	2004	-0.653794	6.56656	0.000814494	0.00463665	0	-1	141.566	78.1264	118.311	78.7723	92.3538	67.9078	111.013	69.6263	70.6415	38.9852	59.0376	39.3075	46.0847	33.8861	55.3955	34.7437
WBGene00016062	cox-16	protein_coding	1168	0.0191866	5.33107	0.791806	0.857329	0	0	37.3881	41.0013	43.3406	40.3165	38.1008	38.9269	40.8186	41.5441	32.0104	35.1038	37.1067	34.5176	32.6205	33.3278	34.9474	35.5686
WBGene00016081	C25A6.1	protein_coding	903	0.943608	-0.7346	0.1008	0.182396	0	0	0.27009	0.284484	0.281694	0.387659	0.425059	0.754531	0.45354	1.35817	0.299103	0.315043	0.311953	0.429301	0.470719	0.835582	0.502259	1.50407
WBGene00016093	srsx-34	protein_coding	2845	0.501795	0.787807	0.188863	0.295401	0	0	0.848853	1.60022	0.845081	2.09336	2.1253	1.81773	1.63972	2.23699	0.298367	0.562468	0.297041	0.735803	0.747029	0.638922	0.576352	0.786288
WBGene00016094	C25E10.4	protein_coding	1654	0.971604	1.54024	0.00277974	0.0115499	0	1	2.46939	3.37825	1.97186	3.33387	1.3911	4.18422	1.81416	4.11446	1.49298	2.04247	1.19217	2.01564	0.841054	2.52976	1.09683	2.48758
WBGene00016095	C25E10.5	protein_coding	1616	0.120887	3.33081	0.53473	0.645306	0	0	7.40817	12.1261	8.57154	11.0483	12.1722	10.2891	10.1174	8.14904	4.58427	7.50379	5.30417	6.83681	7.53227	6.36699	6.26079	5.04272
WBGene00016097	C25E10.8	protein_coding	517	0.495482	3.19018	0.0220549	0.0574384	0	0	7.331	13.4774	7.08259	11.1258	7.14873	10.0833	8.47771	7.66968	14.1799	26.0685	13.6994	21.52	13.8273	19.5034	16.3979	14.835
WBGene00016099	C25E10.10	protein_coding	734	0.148319	2.70483	0.380508	0.501299	0	0	6.40498	5.9386	5.79484	8.33467	6.18268	7.23664	6.07046	5.59248	8.72613	8.09074	7.89488	11.3551	8.42327	9.85918	8.27038	7.61918
WBGene00016100	C25E10.11	protein_coding	433	-0.257504	-0.867135	0.52211	0.633805	0	0	0.463011	0.67565	0.684113	0.465191	0.502343	0.377265	0.418652	0.199731	1.06931	1.56039	1.57994	1.07434	1.16015	0.871283	0.966865	0.461273
WBGene00016101	C25E10.12	protein_coding	1098	0.0589315	5.03966	0.533942	0.644684	0	0	30.6745	37.054	34.4069	35.7422	32.8455	31.1072	30.6663	30.0396	27.9367	33.7469	31.336	32.5521	29.9139	28.3308	27.9292	27.3585
WBGene00016146	C26F1.1	protein_coding	761	-1.90409	4.6273	0.000120594	0.00116098	-1	-1	24.3081	14.6509	48.0892	10.3117	50.0024	8.7457	33.2131	7.82947	31.9423	19.2522	63.1921	13.5502	65.7062	11.4924	43.644	10.2884
[truncated: 12,291 more rows]

## Sheet: NDNN_vs_control
gene_id	gene_name	gene_type	gene_length	logFC	logCPM	PValue	FDR	is.sig	is.sig2	CPM.TMMnormalized.BEJ1	CPM.TMMnormalized.BEJ5	CPM.TMMnormalized.BEJ9	CPM.TMMnormalized.BEJ13	CPM.TMMnormalized.BEJ4	CPM.TMMnormalized.BEJ8	CPM.TMMnormalized.BEJ12	CPM.TMMnormalized.BEJ16	FPKM.TMMnormalized.BEJ1	FPKM.TMMnormalized.BEJ5	FPKM.TMMnormalized.BEJ9	FPKM.TMMnormalized.BEJ13	FPKM.TMMnormalized.BEJ4	FPKM.TMMnormalized.BEJ8	FPKM.TMMnormalized.BEJ12	FPKM.TMMnormalized.BEJ16
[truncated: 14,333 more rows]

[truncated: 1 more sheets: DNDD_vs_control]
