# Supplementary material for: Protein sequence editing defines distinct and overlapping functions of SKN-1A/Nrf1 and SKN-1C/Nrf2
Source: PLoS Genet. 2025 Jul 7;21(7):e1011780. doi: 10.1371/journal.pgen.1011780 (PMC12251208; doi:10.1371/journal.pgen.1011780)
Supplement: S5 Table — (XLSX) [file pgen.1011780.s013.xlsx]

## Sheet: Sheet1
	replicate experiment 1
	genotype	total animals	number censored	number of deaths	median survival (days)	P-value (Vs WT)
	wild type	70	7	63	13
	skn-1c	70	8	62	14	0.5544
	replicate experiment 2
	genotype	total animals	number censored	number of deaths	median survival (days)	P-value (Vs WT)
	wild type	70	9	61	13
	skn-1c	70	5	65	13	0.8628
	replicate experiment 3
	genotype	total animals	number censored	number of deaths	median survival (days)	P-value (Vs WT)
	wild type	72	11	61	13
	skn-1c	72	8	64	12	0.3538
