# Supplementary material for: Protein sequence editing defines distinct and overlapping functions of SKN-1A/Nrf1 and SKN-1C/Nrf2
Source: PLoS Genet. 2025 Jul 7;21(7):e1011780. doi: 10.1371/journal.pgen.1011780 (PMC12251208; doi:10.1371/journal.pgen.1011780)
Supplement: S1 Data — (XLSX) [file pgen.1011780.s015.xlsx]

## Sheet: Fig 2G
Mean Flourescence (A.U.)
	SKN-1t trasngenic
control	NNNN	NDNN	DNDD	DDDD
0.910935	14.5074	12.748	12.5655	3.92487
1.21102	15.4396	12.9456	11.2376	4.6719
0.724267	17.4975	15.5583	10.8168	2.88214
1.12536	18.572	13.6538	10.3069	3.08746
0.856396	19.2475	15.3075	11.5737	5.41658
1.41241	18.6246	14.7006	9.18669	3.06645
0.956148	21.8054	16.959	8.87095	3.45894
0.878386	20.5794	14.9547	11.4064	3.12267
0.920052	22.5285	13.235	10.2545	5.49939
0.787954	18.3091	15.4371	10.7939	3.22721
1.28266	15.2763	16.1072	10.2851	4.25648
1.1029	16.6271	17.3788	11.9773	3.5195
0.790009	18.595	17.0918	8.72737	3.53998
1.04802	18.6438	19.0088	9.64747	3.41021
0.993491	18.1944	17.4417	10.9964	2.65246

## Sheet: Fig 3B
% Hatched
wild type	skn-1a(mg570)	skn-1c(nic952)	skn-1ac(zu67)
100	97.5	0	0
100	100	0	0
100	100	0	0

## Sheet: Fig 3D
Mean Fluorescence (A. U.)
wdr-23(tm1817)	wdr-23(tm1817); skn-1a(mg570)	wdr-23(tm1817); skn-1c(nic952)	wdr-23(tm1817); skn-1ac(zu67)
1.19424	0.622451	0.00684961	0.00683369
0.855763	0.688177	0.00681035	0.00688092
0.863402	0.700534	0.00683132	0.00686232
0.797249	0.912025	0.00694735	0.00691799
1.03065	0.836469	0.00676683	0.00684967
0.874151	0.768052	0.00723059	0.00695835
1.05818	0.914167	0.00686025	0.00696929
0.766079	0.974329	0.00697768	0.00695379
0.9083	1.49292	0.00714234	0.00696741
0.724499	0.886511	0.00693592	0.00688712
0.571391	0.805244	0.0070753	0.0070178
0.920745	1.00489	0.00688894	0.00710216
1.04596	0.962727	0.0069076	0.00692328
1.25462	0.645808	0.00690097	0.00692328
1.34613	0.910375	0.00706211	0.0069344
0.921963	0.749041	0.00691082	0.00680974
1.04889	0.815063	0.00705524	0.00709675
0.953641	0.91599	0.00691684	0.0069158
1.39672	0.924348	0.00701944	0.00772213
1.18785	0.894307	0.00691915	0.00692127

## Sheet: Fig 4B
% Alive
wild type	skn-1a(mg570)	skn-1c(nic952)	skn-1ac(zu67)
96	3	100	6
100	0	93	0
83	0	97	3

## Sheet: Fig 4D
Mean Fluorescence (A.U.)
Control					BTZ (0.4 ug/ml)
wild type	skn-1a(mg570)	skn-1c(nic952)	skn-1ac(zu67)		wild type	skn-1a(mg570)	skn-1c(nic952)	skn-1ac(zu67)
1.04179	0.618829	0.839988	0.765273		4.15317	0.604664	2.91087	0.51438
1.11489	0.698957	0.783566	0.681881		3.01632	0.626749	2.87422	0.723868
1.12163	0.715225	1.1196	0.653652		4.09836	0.639762	3.82291	0.747114
0.275404	0.756327	0.897517	0.74619		3.27719	0.800217	3.74888	0.566208
1.03505	0.51722	1.09607	0.567575		3.6729	0.612176	4.25999	0.986762
1.12898	0.734775	0.870994	0.648995		2.62555	0.923351	4.33418	0.686061
0.893121	0.735526	1.15848	0.566929		3.26233	0.811971	3.50882	0.472701
0.971754	0.688609	1.099	0.664148		2.8675	0.997461	5.92229	0.558042
0.911771	0.685699	1.57699	0.613723		3.1932	0.863217	5.583	0.669455
0.626237	0.367971	1.01934	0.491464		3.2314	0.605086	5.16957	0.515974
0.427019	0.661457	0.820843	0.579959		2.59554	0.545803	5.73509	0.716054
1.22112	0.785298	0.922017	0.55856		3.45035	0.657912	3.46615	0.599189
1.16833	0.548214	1.19735	0.586673		4.97748	0.737688	4.53047	0.8723
0.908549	0.598436	1.02742	0.562426		3.37275	0.840755	4.8382	0.65327
0.821633	0.59228	0.846921	0.47055		3.32018	0.816973	4.38683	0.516509
1.23858	0.561907	1.13937	0.731146		3.21509	0.651937	2.58531	0.933951
1.24568	0.724662	1.11416	0.661429		2.8734	0.606436	2.79066	0.958467
1.00241	0.829522	1.43288	0.551807		3.07718	0.615477	3.73803	0.629227
1.38847	0.838705	0.943905	0.782977		3.56216	0.6264	4.81362	0.572477
1.07715	0.970697	0.975328	0.791548		3.42577	0.661868	2.78518	0.953599
1.19561	0.607752	0.715755			2.31718	0.80435	3.473	0.872099
1.11579	0.524574	0.582885				0.908711	2.95344	0.59021
1.17261	0.513041					0.966162	2.64602
0.896407	0.480002					0.76938	4.0795
	0.633323					0.709266	4.91551

## Sheet: Fig 4F
Mean Fluorescence (A.U.)
Control					BTZ (0.4 ug/ml)
wild type	skn-1a(mg570)	skn-1c(nic952)	skn-1ac(zu67)		wild type	skn-1a(mg570)	skn-1c(nic952)	skn-1ac(zu67)
0.649357	0.710955	0.635813	0.538475		1.16417	1.23564	1.61179	1.70984
0.710955	1.22707	1.5614	1.31155		0.984356	1.61179	1.53407	2.07982
0.635813	1.07823	1.31812	1.53758		0.95173	1.70984	1.26992	2.1788
0.538475	1.05305	1.24465	1.27088		0.961759	1.70768	1.25482	2.68004
0.974045	0.895493	1.18621	1.38446		1.00866	1.24751	1.28931	2.04352
0.833256	1.02103	1.28868	1.33032		0.848762	4.10539	1.12039	2.47194
1.32015	1.21006	1.16023	1.24857		0.810765	2.74577	1.05853	1.98227
1.44323	1.04846	1.17229	1.10791		0.915663	2.25316	0.971125	1.93884
1.22726	1.18849	1.3962	1.18236		0.858159	1.82716	1.31561	2.32019
1.01234	1.06794	1.38929	1.52745		1.0673	2.86168	1.13331	2.41743
1.13553	1.2023	1.06223	1.13038		0.897452	2.34381	1.27891	1.64805
1.02055	1.1667	0.962404	1.5708		0.985178	2.68593	1.28919	2.49223
1.12783	1.301	1.34484	1.38306		0.990579	2.05158	1.66247	2.75974
1.09171	1.34887	0.91907	1.1799		1.01146	1.93544	0.901736	1.87281
1.1819	1.08073	1.0393	1.33633		0.851549	2.25934	1.32623	2.3929
1.31028	0.629298	1.40946	1.57477		0.995509	3.32521	1.27037	3.02363
1.27211	0.623197	1.19314	1.34817		0.889068	2.77583	1.93482	3.38183
1.07964	0.729241	1.42537	1.27022		0.900735	2.37666	1.4317	2.21973
0.818102	0.616457	1.10976	1.39242		0.954077	2.54735	1.02129	2.27487
0.939833	0.624606	1.33162	1.52215		0.888717	2.44124	1.17137	2.14354
0.925901		1.00988	1.29773		0.818329	3.08142	1.21215	3.00042
1.06668		1.19804	0.990585		1.11224	2.49898	1.56775	3.93633
1.16133		1.23668	0.658952		0.852902	1.55195	1.44547	2.57206
0.762248		1.27597	0.598607		0.953495	2.00174		1.89615
0.685882		1.39836	0.786256		1.0418	2.14309		2.24164
1.10403			0.620168		1.06021	2.07481		1.26673
0.971575						2.39248

## Sheet: Fig 5B
% Avid
wild type	skn-1a(mg570)	skn-1c(nic952)	skn-1ac(zu67)
3	28	2	35
4	29	3	31
5	37	4	34
6		6	41

## Sheet: Fig 6A
% Survival (1 mM AS)
wild type	skn-1a(mg570)	skn-1c(nic952)	skn-1ac(zu67)
100	100	100	70
100	97	87	55
100	96	96	85
100	96	92	60

## Sheet: Fig 6B
% Survival (2 mM AS)
wild type	skn-1a(mg570)	skn-1c(nic952)	skn-1ac(zu67)
96	96	64	0
100	100	83	13
100	87	57	26

## Sheet: Fig 6C
% Survival (3 mM AS)
wild type	skn-1a(mg570)	skn-1c(nic952)	skn-1ac(zu67)
100	100	22	0
96	78	48	0
100	96	77	20
96	85	58	0

[truncated: 11 more sheets: Fig 6D, Fig 6G, Fig 6H, Fig 6K, Fig 6L, Fig 7A, Fig 7B, Fig 7C, Fig 7D, S6_Fig, S8_Fig]
